# Supplementary material for: Effectiveness of knowledge brokering and recommendation dissemination for influencing healthcare resource allocation decisions: A cluster randomised controlled implementation trial
Source: PLoS Med. 2021 Oct 22;18(10):e1003833. doi: 10.1371/journal.pmed.1003833 (PMC8570499; doi:10.1371/journal.pmed.1003833)
Supplement: S1 Data — (XLSX) [file pmed.1003833.s001.xlsx]

## Sheet: cluster per day values
cluster_id	geography	ah_ft_researcher	ah_clinician_researcher	baseline_ratio_acute	baseline_align_acute	baseline_ratio_subacute	baseline_align_subacute	baseline_align_overall	followup_ratio_acute	followup_align_acute	followup_ratio_subacute	followup_align_subacute	followup_align_overall	grp_alloc_a	grp_alloc_b	grp_alloc_c	baseline_we_service	followup_we_service
1	1	1	1	0.167681	0	0.0664697	0	0	0.133333	0	0.0542714	0	0	1	1	1	1	1
2	1	0	0	0.0923483	0	0	0	0	0.299685	0	0	0	0	2	1	1	1	1
3	1	0	0	0.0909973	0	0	0	0	0.0712589	0	0	0	0	3	2	2	1	1
4	1	0	0	0.501871	0	0.490403	0	0						2	3	3	1
5	1	0	0	0.174679	0	0.0727046	0	0	0.166476	0	0.0636771	0	0	1	2	2	1	1
6	1	1	1	0.226211	0	0.112814	1	2	0.181966	0	0.122471	1	2	1	1	3	1	1
7	1	0	1	0.35071	0	0.326599	0	0	0.363298	0	0.488889	0	0	3	2	2	1	1
8	1	0	1	0.0358019	0	0.137983	1	2	0.140576	0	0.13751	1	2	2	3	3	1	1
9	1	1	1	0.119427	0	0.289435	0	0	0.128345	0	0.313953	0	0	3	1	1	1	1
10	1	0	1	0.0694676	0	0.0322082	0	0	0.115029	0	0.0151585	0	0	1	2	3	1	1
11	0	0	0	0	1	0	0	2	0.020979	0	0	0	0	2	3	3	0	1
12	0	1	1	0.112853	0	0	0	0	0.087156	0	0	0	0	1	1	1	1	1
13	0	0	0	0.153049	0	0	0	0	0	1	0	0	2	2	1	2	1	0
14	1	1	1	0.153725	0	0.0513657	0	0	0.109032	0	0.0208014	0	0	3	3	2	1	1
15	1	1	1	0.172036	0	0	0	0	0.198087	0	0	0	0	2	2	1	1	1
16	1	1	1	0.190083	0	0.010536	0	0	0.189758	0	0.0597873	0	0	2	3	2	1	1
17	1	1	1	0.110821	0	0	0	0	0.130261	0	0.00961538	0	0	3	1	3	1	1
18	0	0	0	0.118653	0	0	0	0	0	1	0	0	2	1	2	2	1	0
19	0	0	0	0.109242	0	0	0	0	0.100229	0	0	0	0	2	3	1	1	1
20	1	0	0	0.171718	0	1	0	0	0.10232	0	0.0020969	0	0	3	2	1	1	1
21	0	0	0	0.00998502	0	0	0	0	0.0222569	0	0	0	0	2	3	3	1	1
22	1	1	1	0.0629481	0	0.025572	0	0	0.0482258	0	0.0458157	0	0	1	1	2	1	1
23	0	0	0	0	1	0	0	2						3	2	2	0
24	1	0	1	0.239618	0	0.126046	1	2	0.280363	0	0.209641	0	0	2	3	3	1	1
25	0	0	0	0.0903798	0	0	0	0	0.0346264	0	0	0	0	1	3	2	1	1
26	0	0	0	0	1	0	0	2	0	1	0	0	2	1	2	3	0	0
27	0	0	1	0.0456461	0	0	0	0	0.151899	0	0.00323625	0	0	3	1	1	1	1
28	1	0	1	0.170792	0	0	0	0	0.214519	0	0.0272467	0	0	2	3	1	1	1
29	0	0	0	0	1	0	0	2	0	1	0	0	2	1	2	3	0	0
30	0	0	0	0.300353	0	0.0047259	0	0	0.18991	0	0.0199958	0	0	3	1	1	1	1
31	0	1	0	0.130317	0	0.0868004	0	0	0.128747	0	0.0990082	0	0	2	3	1	1	1
32	1	0	0	0	1	0	0	2						3	1	3	0
33	0	0	0	0	1	0	0	2	0	1	0	0	2	1	3	3	0	0
34	1	0	0	0.067978	0	0.00298305	0	0	0.0628614	0	0.00138429	0	0	2	2	2	1	1
35	0	1	1	0.126145	0	0.00646987	0	0	0.13293	0	0.00715631	0	0	3	2	2	1	1
36	1	1	1	0.17401	0	0.00209415	0	0	0.12156	0	0.00584201	0	0	1	1	1	1	1
37	1	0	1	0.071767	0	0.0968236	0	0	0.0719312	0	0.159307	1	2	3	3	2	1	1
38	0	0	1	0.118689	0	0	0	0	0.0479167	0	0.0155932	0	0	2	1	1	1	1
39	1	0	0	0.0952429	0	0	0	0	0.0492192	0	0	0	0	2	2	1	1	1
40	1	0	1	0.0441501	0	0.0168135	0	0	0.0845666	0	0.0436273	0	0	3	1	1	1	1
41	0	0	0	0.156648	0	0	0	0	0.132522	0	0.0137345	0	0	1	2	2	1	1
42	0	0	0	0.0179641	0	0	0	0	0.00988235	0	0	0	0	3	3	3	1	1
43	1	1	1	0.132326	0	0.0258653	0	0	0.138289	0	0.0383333	0	0	2	2	2	1	1
44	0	0	0											1	1	2
45	1	0	1	0.0791553	0	0	0	0	0.0940716	0	0.00761145	0	0	1	2	3	1	1
46				0	1			1	0	1			1				0	0
key:	0=rural; 1=metro	1=true; 0=false	1=true; 0=false	aligned <0.001; not aligned >0.001	1=aligned; 0=not aligned	aligned between 0.1 and 0.2 for pt/ot; not aligned <0.1 for pt/ot	1=aligned; 0=not aligned	0=not aligned; 1=fully aligned; 2=partially aligned	aligned <0.001; not aligned >0.001	1=aligned; 2= not aligned	aligned between 0.1 and 0.2 for pt/ot; not aligned <0.1 for pt/ot	1=aligned; 2= not aligned	1=fully aligned; 2=partially aligned; 3=not aligned				1=we service; 0=no we service	1=we service; 0=no we service
eft data
missing data (blank)
not randomised
true zero (0)
