# Supplementary material for: Effectiveness of knowledge brokering and recommendation dissemination for influencing healthcare resource allocation decisions: A cluster randomised controlled implementation trial
Source: PLoS Med. 2021 Oct 22;18(10):e1003833. doi: 10.1371/journal.pmed.1003833 (PMC8570499; doi:10.1371/journal.pmed.1003833)
Supplement: S2 Data — (XLSX) [file pmed.1003833.s002.xlsx]

## Sheet: ward_per_day_values_blinded
cluster_id	hos_id	geography	ward_id	ward_classification	grp_alloc_a	grp_alloc_b	grp_alloc_c	baseline_ahse_ratio	baseline_align	baseline_wd_ahse	baseline_we_ahse	baseline_tot_ahse	baseline_los	followup_ahse_ratio	followup_align	followup_wd_ahse	followup_we_ahse	followup_tot_ahse	followup_los	hos_id_unique	baseline_we_service	followup_we_service	ward_type_coded
1	c1_h1	1	c1_h1_w1a	1	1	1	1	0.253271	0	55.65	18.875	74.525		0.14377	0	26.8	4.5	31.3		28	1	1	3
1	c1_h1	1	c1_h1_w1b	0	1	1	1							0.153718	1	50.65	9.2	59.85		28		1	3
1	c1_h1	1	c1_h1_w2	1	1	1	1	0.0163934	0	30	0.5	30.5		0.08	0	18.4	1.6	20		28	1	1	1
1	c1_h1	1	c1_h1_w3	1	1	1	1							0.5	0	0.1	0.1	0.2		28		1	1
1	c1_h1	1	c1_h1_w4	1	1	1	1	0.273973	0	5.3	2	7.3		0.16	0	3.15	0.6	3.75		28	1	1	1
1	c1_h1	1	c1_h1_w5	1	1	1	1	0.418605	0	6.25	4.5	10.75		0.0434783	0	2.2	0.1	2.3		28	1	1	1
1	c1_h1	1	c1_h1_w6	1	1	1	1	0	1	0.35	0	0.35		0	1	0.35	0	0.35		28	0	0	1
1	c1_h1	1	c1_h1_w7	1	1	1	1	0	1	0.55	0	0.55		0	1	0.05	0	0.05		28	0	0	1
1	c1_h1	1	c1_h1_w8	1	1	1	1	0	1	0.05	0	0.05		0	1	0.05	0	0.05		28	0	0	1
1	c1_h2	1	c1_h2_w9	1	1	1	1	0.308057	0	10.95	4.875	15.825		0.286792	0	9.45	3.8	13.25		29	1	1	1
1	c1_h2	1	c1_h2_w10	1	1	1	1	0.101351	0	6.65	0.75	7.4		0.17931	0	5.95	1.3	7.25		29	1	1	1
1	c1_h2	1	c1_h2_w11	1	1	1	1	0.0322581	0	7.5	0.25	7.75		0.0672269	0	5.55	0.4	5.95		29	1	1	5
1	c1_h2	1	c1_h2_w12	1	1	1	1							0	1	0.4	0	0.4		29		0	1
1	c1_h2	1	c1_h2_w13	1	1	1	1	0.230769	0	10	3	13		0.224638	0	10.7	3.1	13.8		29	1	1	1
1	c1_h2	1	c1_h2_w14	1	1	1	1	0.198413	0	15.15	3.75	18.9		0.219895	0	14.9	4.2	19.1		29	1	1	1
1	c1_h2	1	c1_h2_w15	1	1	1	1	0.240506	0	15	4.75	19.75		0.15222	0	20.05	3.6	23.65		29	1	1	1
1	c1_h2	1	c1_h2_w16	1	1	1	1	0.35685	0	19.6	10.875	30.475		0.283784	0	15.9	6.3	22.2		29	1	1	3
1	c1_h2	1	c1_h2_w17	1	1	1	1	0.165468	0	14.5	2.875	17.375		0.178674	0	14.25	3.1	17.35		29	1	1	1
1	c1_h2	1	c1_h2_w18	1	1	1	1	0.0231839	0	15.8	0.375	16.175		0.0255319	0	11.45	0.3	11.75		29	1	1	1
1	c1_h2	1	c1_h2_w19	1	1	1	1	0.198413	0	10.1	2.5	12.6		0.257426	0	11.25	3.9	15.15		29	1	1	1
1	c1_h2	1	c1_h2_w20a	1	1	1	1							0	1	0.4	0	0.4		29		0	1
1	c1_h2	1	c1_h2_w20b	0	1	1	1	0.00951475	0	52.05	0.5	52.55		0.00378788	0	26.3	0.1	26.4		29	1	1	1
1	c1_h2	1	c1_h2_w21	1	1	1	1	0.113533	0	24.4	3.125	27.525		0.0884676	0	28.85	2.8	31.65		29	1	1	2
1	c1_h2	1	c1_h2_w22	1	1	1	1	0	1	0.3	0	0.3								29	0		1
1	c1_h2	1	c1_h2_w23	1	1	1	1	0	1	0.8	0	0.8		0.0416667	0	2.3	0.1	2.4		29	0	1	1
1	c1_h2	1	c1_h2_w24	1	1	1	1	0	1	0.25	0	0.25		0	1	0.15	0	0.15		29	0	0	1
1	c1_h2	1	c1_h2_w25	1	1	1	1	0	1	3.3	0	3.3		0.0289855	0	3.35	0.1	3.45		29	0	1	1
1	c1_h2	1	c1_h2_w26	1	1	1	1	0	1	0.3	0	0.3								29	0		3
1	c1_h3	1	c1_h3_w27	1	1	1	1	0	1	9.9	0	9.9		0	1	6.2	0	6.2		30	0	0	1
1	c1_h4	1	c1_h4_w28	1	1	1	1							0	1	0.05	0	0.05		31		0	1
1	c1_h4	1	c1_h4_w29	0	1	1	1	0.181219	1	24.85	5.5	30.35		0.181416	1	18.5	4.1	22.6		30	1		4
1	c1_h4	1	c1_h4_w30	1	1	1	1	0.152643	0	56.9	10.25	67.15		0.103004	0	31.35	3.6	34.95		31	1	1	1
1	c1_h4	1	c1_h4_w31	1	1	1	1	0.222222	0	22.75	6.5	29.25		0.111475	0	13.55	1.7	15.25		31	1	1	1
1	c1_h4	1	c1_h4_w32	1	1	1	1	0.151515	0	9.1	1.625	10.725		0.146341	0	8.75	1.5	10.25		31	1	1	1
1	c1_h4	1	c1_h4_w33	1	1	1	1	0.0362845	0	16.6	0.625	17.225		0.0869565	0	3.15	0.3	3.45		31	1	1	1
1	c1_h4	1	c1_h4_w34	1	1	1	1	0	1	3.45	0	3.45		0.078125	0	5.9	0.5	6.4		31	0	1	3
1	c1_h4	1	c1_h4_w35	1	1	1	1	0	1	0.1	0	0.1		0	1	0.45	0	0.45		31	0	0	3
1	c1_h4	1	c1_h4_w36	1	1	1	1	0	1	0.55	0	0.55		0	1	0.65	0	0.65		31	0	0	1
1	c1_h4	1	c1_h4_w37	1	1	1	1	0.174014	0	8.9	1.875	10.775		0.0958084	0	7.55	0.8	8.35		31	1	1	1
1	c1_h4	1	c1_h4_w38	1	1	1	1							0	1	0.05	0	0.05		31		0	1
1	c1_h4	1	c1_h4_w39	1	1	1	1	1	0	0	0.125	0.125								31	1		3
1	c1_h5	1	c1_h5_w40a	1	1	1	1							0.941176	0	0.25	4	4.25		32		1	1
1	c1_h5	1	c1_h5_w40b	0	1	1	1	0.0638298	0	49.5	3.375	52.875		0.107672	1	33.15	4	37.15		32	1	1	1
1	c1_h5	1	c1_h5_w41	0	1	1	1	0.0776836	0	65.3	5.5	70.8		0.103189	1	47.8	5.5	53.3		32	1	1	4
1	c1_h6	1	c1_h6_w42	1	1	1	1	0	1	36.7	0	36.7		0	1	38.35	0	38.35		33	0	0	1
2	c2_h1	1	c2_h1_w1	1	2	1	1	0.0554675	0	14.9	0.875	15.775		1	0	0	7.625	7.625		71	1	1	1
2	c2_h1	1	c2_h1_w2	1	2	1	1	0.238095	0	1.2	0.375	1.575		0	1	18.8	0	18.8		71	1	0	1
2	c2_h1	1	c2_h1_w3	1	2	1	1	0	1	13.4	0	13.4		0.425532	0	1.35	1	2.35		71	0	1	3
2	c2_h1	1	c2_h1_w4	0	2	1	1	0.3125	0	1.1	0.5	1.6		0	0	13.2	0	13.2		71	1	0	4
2	c2_h1	1	c2_h1_w5	1	2	1	1							0.299145	0	2.05	0.875	2.925		71		1	1
3	c3_h1	1	c3_h1_w1	1	3	2	2	0	1	0.168636	0	0.168636		0	1	0.165238	0	0.165238		104	0	0	1
3	c3_h1	1	c3_h1_w2	1	3	2	2	0	1	0.35	0	0.35		0	1	0.32381	0	0.32381		104	0	0	2
3	c3_h1	1	c3_h1_w3	1	3	2	2	0	1	0.22	0	0.22		0	1	0.252857	0	0.252857		104	0	0	5
3	c3_h1	1	c3_h1_w4	1	3	2	2	0	1	0.168636	0	0.168636		0	1	0.17619	0	0.17619		104	0	0	1
3	c3_h1	1	c3_h1_w5	1	3	2	2	0	1	0.0877273	0	0.0877273		0	1	0.0571429	0	0.0571429		104	0	0	1
3	c3_h1	1	c3_h1_w6	1	3	2	2	0	1	0.146818	0	0.146818		0	1	0.144762	0	0.144762		104	0	0	1
3	c3_h1	1	c3_h1_w7	1	3	2	2	0	1	0.181818	0	0.181818		0	1	0.17619	0	0.17619		104	0	0	3
3	c3_h1	1	c3_h1_w8	1	3	2	2	0	1	0.0959091	0	0.0959091		0	1	0.100476	0	0.100476		104	0	0	1
3	c3_h2	1	c3_h2_w9	1	3	2	2	0	1	0.160455	0	0.160455		0	1	0.24619	0	0.24619		105	0	0	1
3	c3_h1	1	c3_h1_w10	1	3	2	2	0.575916	0	0.122727	0.166667	0.289394		0.406452	0	0.219048	0.15	0.369048		104	1	1	1
3	c3_h3	1	c3_h3_w11	0	3	2	2	0	0	0.578182	0	0.578182		0	0	0.625714	0	0.625714		106	0	0	4
3	c3_h3	1	c3_h3_w12	0	3	2	2	0	0	0.57	0	0.57		0	0	0.602381	0	0.602381		106	0	0	4
3	c3_h2	1	c3_h2_w13	0	3	2	2	0	0	0.481818	0	0.481818		0	0	0.463333	0	0.463333		105	0	0	4
3	c3_h1	1	c3_h1_w14	0	3	2	2	0	0	0.109091	0	0.109091		0	0	0.137619	0	0.137619		104	0	0	4
4	c4_h1	1	c4_h1_w1	1	2	3	3	0.508475	0	1.45	1.5	2.95	6.25714							115	1		1
4	c4_h1	1	c4_h1_w2	1	2	3	3	0.510312	0	23.15	24.125	47.275	18.9433							115	1		1
4	c4_h1	1	c4_h1_w3	1	2	3	3	0.547786	0	14.55	17.625	32.175	23.5256							115	1		1
4	c4_h1	1	c4_h1_w4	1	2	3	3	0.508299	0	11.85	12.25	24.1	15.4883							115	1		1
4	c4_h1	1	c4_h1_w5	1	2	3	3	0.48953	0	22.55	21.625	44.175	15.3955							115	1		1
4	c4_h1	1	c4_h1_w6	1	2	3	3	0.468956	0	40.2	35.5	75.7	14.3595							115	1		1
4	c4_h1	1	c4_h1_w7	1	2	3	3	0.523933	0	27.6	30.375	57.975	6.39382							115	1		1
4	c4_h1	1	c4_h1_w8	1	2	3	3	0.533499	0	4.7	5.375	10.075	18.5896							115	1		1
4	c4_h1	1	c4_h1_w9	1	2	3	3	0.520833	0	1.15	1.25	2.4	4.12409							115	1		1
4	c4_h1	1	c4_h1_w10	1	2	3	3	0.477767	0	13.8	12.625	26.425	4.78788							115	1		1
4	c4_h1	1	c4_h1_w11	1	2	3	3	0.490513	0	31.55	30.375	61.925	20.6976							115	1		1
4	c4_h1	1	c4_h1_w12	1	2	3	3	0.527108	0	15.7	17.5	33.2	12.5312							115	1		1
4	c4_h2	1	c4_h2_w13	1	2	3	3	0.506715	0	10.1	10.375	20.475	36.0909							116	1		1
4	c4_h3	1	c4_h3_w14	0	2	3	3	0.498411	0	43.4	43.125	86.525	34.5333							117	1		4
4	c4_h4	1	c4_h4_w15	1	2	3	3	0	1	0.05	0	0.05	20							118	0		1
4	c4_h4	1	c4_h4_w16	0	2	3	3	0.508323	0	48	49.625	97.625	42.086							118	1		4
4	c4_h4	1	c4_h4_w17	1	2	3	3	0.47081	0	28.1	25	53.1	24.0238							118	1		1
4	c4_h4	1	c4_h4_w18	1	2	3	3	0.484478	0	13.7	12.875	26.575	12.393							118	1		1
4	c4_h4	1	c4_h4_w19	1	2	3	3	0.505331	0	29	29.625	58.625	13.8824							118	1		1
4	c4_h4	1	c4_h4_w20	1	2	3	3	0.583438	0	8.3	11.625	19.925	8.61017							118	1		1
4	c4_h4	1	c4_h4_w21	0	2	3	3	0.497398	0	41.05	40.625	81.675	29.8777							118	1		4
4	c4_h4	1	c4_h4_w22	1	2	3	3	0.512104	0	13.1	13.75	26.85	18.6795							118	1		1
4	c4_h4	1	c4_h4_w23	1	2	3	3	0.495979	0	18.8	18.5	37.3	7.008							118	1		1
5	c5_h1	1	c5_h1_w1	0	1	2	2	0	0	28.85	0	28.85		0	0	25.35	0	25.35		119	0	0	4
5	c5_h1	1	c5_h1_w2	0	1	2	2	0	0	38.2	0	38.2		0	0	39.35	0	39.35		119	0	0	4
5	c5_h2	1	c5_h2_w3	0	1	2	2	0	0	36.45	0	36.45		0	0	50.75	0	50.75		120	0	0	4
5	c5_h2	1	c5_h2_w4	0	1	2	2	0	0	12.5	0	12.5								120	0		4
5	c5_h3	1	c5_h3_w5	0	1	2	2	0	0	38.25	0	38.25		0	0	38.25	0	38.25		121	0	0	4
5	c5_h4	1	c5_h4_w6	0	1	2	2	0	0	23.4	0	23.4		0	0	26.2	0	26.2		122	0	0	4
5	c5_h5	1	c5_h5_w7	1	1	2	2	0	1	17.25	0	17.25		0	1	18.75	0	18.75		123	0	0	1
5	c5_h6	1	c5_h6_w8	0	1	2	2	0	0	47.05	0	47.05		0	0	53.15	0	53.15		124	0	0	4
5	c5_h6	1	c5_h6_w9	0	1	2	2	0.00289184	0	43.1	0.125	43.225		0	0	47.8	0	47.8		124	1	0	4
5	c5_h7	1	c5_h7_w10	1	1	2	2	0.111111	0	21	2.625	23.625		0.162011	0	18.75	3.625	22.375		125	1	1	1
5	c5_h7	1	c5_h7_w11	1	1	2	2	0.0898204	0	19	1.875	20.875		0.0413223	0	17.4	0.75	18.15		125	1	1	1
5	c5_h7	1	c5_h7_w12	1	1	2	2	0.046729	0	7.65	0.375	8.025		0.12	0	5.5	0.75	6.25		125	1	1	1
5	c5_h8	1	c5_h8_w13	1	1	2	2	0.038961	0	9.25	0.375	9.625		0	1	12.2	0	12.2		126	1	0	1
5	c5_h8	1	c5_h8_w14	1	1	2	2	0.113065	0	17.65	2.25	19.9		0.0618459	0	24.65	1.625	26.275		126	1	1	1
5	c5_h8	1	c5_h8_w15	0	1	2	2	0.0444939	0	42.95	2	44.95		0	0	36.15	0	36.15		126	1	0	4
5	c5_h8	1	c5_h8_w16	1	1	2	2	0.0965251	0	11.7	1.25	12.95		0.0245499	0	14.9	0.375	15.275		126	1	1	1
5	c5_h8	1	c5_h8_w17	1	1	2	2	0.174234	0	19.55	4.125	23.675		0.198745	0	19.15	4.75	23.9		126	1	1	1
5	c5_h9	1	c5_h9_w18	1	1	2	2	0.230024	0	7.95	2.375	10.325		0.190311	0	11.7	2.75	14.45		127	1	1	1
5	c5_h9	1	c5_h9_w19	1	1	2	2	0.274869	0	13.85	5.25	19.1		0.302326	0	11.25	4.875	16.125		127	1	1	1
5	c5_h9	1	c5_h9_w20	1	1	2	2	0.39283	0	19.9	12.875	32.775		0.40795	0	14.15	9.75	23.9		127	1	1	1
5	c5_h9	1	c5_h9_w21	1	1	2	2	0.149912	0	24.1	4.25	28.35		0.190476	0	12.75	3	15.75		127	1	1	1
5	c5_h9	1	c5_h9_w22	1	1	2	2	0.205184	0	9.2	2.375	11.575		0.364807	0	7.4	4.25	11.65		127	1	1	1
5	c5_h9	1	c5_h9_w23	1	1	2	2							0.164835	0	38	7.5	45.5		127		1	1
5	c5_h9	1	c5_h9_w24	1	1	2	2							0.240642	0	10.65	3.375	14.025		127		1	1
5	c5_h9	1	c5_h9_w25	0	1	2	2	0.259487	0	66.35	23.25	89.6		0.254915	0	55.9	19.125	75.025		127	1	1	4
5	c5_h9	1	c5_h9_w26	1	1	2	2	0.295238	0	9.25	3.875	13.125								127	1		1
6	c6_h1	1	c6_h1_w1	1	1	1	3	0.226211	0	169.75	49.625	219.375		0.181966	0	225.9	50.25	276.15		128	1	1	5
6	c6_h1	1	c6_h1_w2	0	1	1	3	0.0972973	0	83.5	9	92.5		0.111857	1	99.25	12.5	111.75		128	1	1	4
7	c7_h1	1	c7_h1_w1	1	3	2	2	0.278592	0	6.15	2.375	8.525		0.1875	0	3.9	0.9	4.8		129	1	1	1
7	c7_h1	1	c7_h1_w2	1	3	2	2	0.148515	0	1.125	0	1.125		0.0952381	0	11.4	1.2	12.6		129	0	1	1
7	c7_h2	1	c7_h2_w3	1	3	2	2	0.77573	0	64	37.875	101.875		0.410228	0	53.05	36.9	89.95		130	1	1	1
7	c7_h2	1	c7_h2_w4	0	3	2	2	0.645806	0	25	12.125	37.125		0.488889	0	21.85	20.9	42.75		130	1	1	4
8	c8_h1	1	c8_h1_w1	0	2	3	3	0.0971388	0	63.9	6.875	70.775		0.108238	1	74.15	9	83.15	20.4434	131	1	1	4
8	c8_h1	1	c8_h1_w2	1	2	3	3	0.203762	0	6.35	1.625	7.975		0.192308	0	6.3	1.5	7.8	5.48837	131	1	1	1
8	c8_h1	1	c8_h1_w3	1	2	3	3	0.229709	0	25.15	7.5	32.65		0.293185	0	22.3	9.25	31.55	3.83704	131	1	1	1
8	c8_h1	1	c8_h1_w4	1	2	3	3	0	1	1.3	0	1.3		0	1	0.65	0	0.65		131	0	0	4
8	c8_h1	1	c8_h1_w5	0	2	3	3	0	0	2.35	0	2.35		0	0	2.65	0	2.65		131	0	0	4
8	c8_h1	1	c8_h1_w6	1	2	3	3	0	1	0.85	0	0.85		0	1	0.7	0	0.7		131	0	0	1
8	c8_h1	1	c8_h1_w7	1	2	3	3	0	1	2.05	0	2.05		0.0980392	0	1.15	0.125	1.275		131	0	1	1
8	c8_h1	1	c8_h1_w8	1	2	3	3	0	1	0.3	0	0.3		0	1	0.05	0	0.05		131	0	0	2
8	c8_h1	1	c8_h1_w9	1	2	3	3	0	1	20.3	0	20.3		0.09375	0	14.5	1.5	16	5.27667	131	0	1	1
8	c8_h1	1	c8_h1_w10	1	2	3	3	0	1	35.35	0	35.35		0.18276	0	37.45	8.375	45.825	8.03531	131	0	1	1
8	c8_h1	1	c8_h1_w11	1	2	3	3	0	1	56.8	0	56.8		0.0732501	0	42.7	3.375	46.075	5.32208	131	0	1	2
8	c8_h1	1	c8_h1_w12	1	2	3	3	0	1	52.95	0	52.95		0.181635	0	40.55	9	49.55	4.53451	131	0	1	3
8	c8_h1	1	c8_h1_w13	1	2	3	3	0	1	43.45	0	43.45		0.108827	0	36.85	4.5	41.35	6.63297	131	0	1	1
8	c8_h1	1	c8_h1_w14	1	2	3	3	0	1	0.3	0	0.3		0.125392	0	27.9	4	31.9	4.98725	131	0	1	1
8	c8_h1	1	c8_h1_w15	1	2	3	3	0	1	1.4	0	1.4		0.0224618	0	27.2	0.625	27.825	12.4934	131	0	1	1
8	c8_h1	1	c8_h1_w16	1	2	3	3	0	1	0.1	0	0.1								131	0		1
8	c8_h1	1	c8_h1_w17	1	2	3	3	0	1	0.05	0	0.05								131	0		1
8	c8_h1	1	c8_h1_w18	1	2	3	3	0	1	0.3	0	0.3								131	0		1
8	c8_h1	1	c8_h1_w19	1	2	3	3	0	1	0.05	0	0.05								131	0		1
8	c8_h1	1	c8_h1_w20	0	2	3	3	0	0	0.05	0	0.05								131	0		4
9	c9_h1	1	c9_h1_w1	1	3	1	1	0.026087	0	14	0.375	14.375	3.69028	0.0894309	0	14	1.375	15.375	3.76823	132	1	1	1
9	c9_h1	1	c9_h1_w2	1	3	1	1	0.294118	0	9.9	4.125	14.025	9.17964	0.191919	0	10	2.375	12.375	5.97132	132	1	1	1
9	c9_h1	1	c9_h1_w3	1	3	1	1	0.0847458	0	4.05	0.375	4.425	2.46635	0.0276243	0	4.4	0.125	4.525	2.16667	132	1	1	1
9	c9_h1	1	c9_h1_w4	1	3	1	1	0.432526	0	4.1	3.125	7.225	0.208333	0.521236	0	3.1	3.375	6.475	7.25	132	1	1	1
9	c9_h1	1	c9_h1_w5	1	3	1	1	0	1	6.8	0	6.8	5.70928	0.019305	0	6.35	0.125	6.475	7.62602	132	0	1	1
9	c9_h1	1	c9_h1_w6	1	3	1	1	0.10907	0	38.8	4.75	43.55	6.45156	0.184065	0	40.45	9.125	49.575	6.74118	132	1	1	2
9	c9_h1	1	c9_h1_w7	1	3	1	1	0	1	0.15	0	0.15	64.1667	0	1	0.35	0	0.35		132	0	0	2
9	c9_h1	1	c9_h1_w8	1	3	1	1	0.0357995	0	20.2	0.75	20.95	5.63258	0.104167	0	17.2	2	19.2	9.58535	132	1	1	1
9	c9_h1	1	c9_h1_w9	0	3	1	1	0.105572	1	76.25	9	85.25	38.5741	0.149982	1	58.8	10.375	69.175	42.761	132	1	1	4
9	c9_h1	1	c9_h1_w10	1	3	1	1	0.04	0	15	0.625	15.625	5.00572	0.0940439	0	14.45	1.5	15.95	8.61771	132	1	1	1
9	c9_h1	1	c9_h1_w11	1	3	1	1	0.0948767	0	23.85	2.5	26.35	5.57093	0.127315	0	18.85	2.75	21.6	6.74254	132	1	1	1
9	c9_h1	1	c9_h1_w12	1	3	1	1	0.0757576	0	3.05	0.25	3.3	4.72833	0.182482	0	2.8	0.625	3.425	5.47917	132	1	1	1
9	c9_h1	1	c9_h1_w13	1	3	1	1	0.137514	0	19.6	3.125	22.725	4.30556	0.174419	0	14.2	3	17.2	3.19167	132	1	1	2
9	c9_h1	1	c9_h1_w14	1	3	1	1	0.0839489	0	34.1	3.125	37.225	5.31154	0.0729614	0	27	2.125	29.125	7.8971	132	1	1	1
9	c9_h1	1	c9_h1_w15	1	3	1	1	0	1	1.3	0	1.3	2.39722	0.217391	0	1.35	0.375	1.725	2.36905	132	0	1	1
9	c9_h1	1	c9_h1_w16	1	3	1	1	0.198532	0	60.05	14.875	74.925	5.65763	0.191827	0	48.45	11.5	59.95	4.4616	132	1	1	3
9	c9_h2	1	c9_h2_w19	1	3	1	1							0.383244	0	17.3	10.75	28.05	2.29444	133		1	1
9	c9_h2	1	c9_h2_w20	1	3	1	1	0.2	0	9	2.25	11.25	4.86309	0.0111857	0	22.1	0.25	22.35	5.96745	133	1	1	1
9	c9_h2	1	c9_h2_w21	1	3	1	1	0.0408163	0	11.75	0.5	12.25	4.329	0.0881316	0	19.4	1.875	21.275	5.60692	133	1	1	1
9	c9_h2	1	c9_h2_w22	1	3	1	1	0.238095	0	24	7.5	31.5	5.16703	0.207234	0	26.3	6.875	33.175	5.4237	133	1	1	3
9	c9_h2	1	c9_h2_w23	1	3	1	1	0	1	18.8	0	18.8	4.89568	0	1	17.9	0	17.9	6.38355	133	0	0	1
9	c9_h2	1	c9_h2_w24	1	3	1	1	0.13302	0	27.7	4.25	31.95	8.42219	0.0898693	0	27.85	2.75	30.6	6.47201	133	1	1	2
9	c9_h2	1	c9_h2_w25	1	3	1	1							0.116279	0	11.4	1.5	12.9	5.82716	133		1	1
9	c9_h2	1	c9_h2_w26	1	3	1	1	0.0566038	0	6.25	0.375	6.625	4.08514	0.035461	0	6.8	0.25	7.05	3.64797	133	1	1	1
9	c9_h2	1	c9_h2_w27	1	3	1	1	0.0252951	0	28.9	0.75	29.65	7.35417	0.0845771	0	23	2.125	25.125	6.5424	133	1	1	1
9	c9_h2	1	c9_h2_w28	1	3	1	1	0.0703433	0	41.3	3.125	44.425	6.04216	0.112635	0	45.3	5.75	51.05	8.65667	133	1	1	2
9	c9_h2	1	c9_h2_w29	0	3	1	1	0.254843	0	99.05	33.875	132.925	58.9028	0.30489	0	92.05	40.375	132.425	46.3611	133	1	1	4
9	c9_h2	1	c9_h2_w30	1	3	1	1	0.00805153	0	15.4	0.125	15.525	8.7428	0	1	23.85	0	23.85	11.8347	133	1	0	1
9	c9_h2	1	c9_h2_w31	1	3	1	1	0.0967742	0	3.5	0.375	3.875	2.83167	0.0458716	0	5.2	0.25	5.45	2.3908	133	1	1	1
9	c9_h2	1	c9_h2_w32	0	3	1	1	0	0	11.65	0	11.65	0.0915106	0	0	13.1	0	13.1	0.0882543	133	0	0	4
9	c9_h2	1	c9_h2_w33	1	3	1	1	0	1	1.7	0	1.7	3.21739	0	1	1.1	0	1.1	2.36494	133	0	0	1
9	c9_h2	1	c9_h2_w35	1	3	1	1	0.135135	0	3.2	0.5	3.7	5.06447							133	1		1
9	c9_h2	1	c9_h2_w36	1	3	1	1	0.0993378	0	10.2	1.125	11.325	6.47417							133	1		1
9	c9_h2	1	c9_h2_w37	1	3	1	1	0.0367261	0	22.95	0.875	23.825	8.52874							133	1		1
9	c9_h2	1	c9_h2_w38	1	3	1	1	0.296209	0	14.85	6.25	21.1								133	1		1
9	c9_h3	1	c9_h3_w39	0	3	1	1	0.351075	0	79.25	42.875	122.125	25.2824	0.269275	0	47.15	17.375	64.525	27.59	134	1	1	4
9	c9_h3	1	c9_h3_w40	1	3	1	1	0	1	1.65	0	1.65	3.41875	0.024	0	3.75	0.375	4.125	2.04167	134	0	1	1
9	c9_h3	1	c9_h3_w41	1	3	1	1	0.0620347	0	28.35	1.875	30.225	5.14687	0.0440529	0	32.55	1.5	34.05	5.32645	134	1	1	2
9	c9_h3	1	c9_h3_w42	1	3	1	1	0.0135501	0	9.1	0.125	9.225	3.85648	0.00747384	0	16.6	0.125	16.725	3.69718	134	1	1	1
9	c9_h3	1	c9_h3_w43	1	3	1	1	0.101351	0	13.3	1.5	14.8		0.0490196	0	14.55	0.75	15.3		134	1	1	1
9	c9_h3	1	c9_h3_w44	1	3	1	1	0.219512	0	32	9	41	3.82589	0.242548	0	32.4	10.375	42.775	2.72633	134	1	1	3
9	c9_h3	1	c9_h3_w45	1	3	1	1	0.119581	0	29.45	4	33.45	5.88611	0.072095	0	27.35	2.125	29.475	5.39615	134	1	1	1
10	c10_h1	1	c10_h1_w1	1	1	2	3	0.375	0	1.25	0.75	2		0.338983	0	3.9	2	5.9		2	1	1	1
10	c10_h1	1	c10_h1_w2	1	1	2	3	0.280528	0	5.45	2.125	7.575		0.191768	0	21.6	5.125	26.725		2	1	1	1
10	c10_h1	1	c10_h1_w3	1	1	2	3	0.0581395	0	8.1	0.5	8.6		0.15625	0	17.55	3.25	20.8		2	1	1	1
10	c10_h1	1	c10_h1_w4	0	1	2	3	0.0943396	0	31.2	3.25	34.45		0.0437637	0	43.7	2	45.7		2	1	1	4
10	c10_h2	1	c10_h2_w5	1	1	2	3	0.0549451	0	12.9	0.75	13.65		0.0879765	0	15.55	1.5	17.05		3	1	1	1
10	c10_h2	1	c10_h2_w6	1	1	2	3							0.10101	0	4.45	0.5	4.95		3		1	1
10	c10_h2	1	c10_h2_w7	1	1	2	3	0.0553505	0	6.4	0.375	6.775		0.240793	0	13.4	4.25	17.65		3	1	1	1
10	c10_h2	1	c10_h2_w8	1	1	2	3	0.075	0	9.25	0.75	10		0.0442478	0	10.8	0.5	11.3		3	1	1	1
10	c10_h2	1	c10_h2_w9	0	1	2	3	0	0	16.25	0	16.25		0	0	33.5	0	33.5		3	0	0	3
10	c10_h2	1	c10_h2_w10	1	1	2	3	0.0383632	0	18.8	0.75	19.55		0.169023	0	33.8	6.875	40.675		3	1	1	3
10	c10_h2	1	c10_h2_w11	1	1	2	3	0.015873	0	15.5	0.25	15.75		0.0486787	0	34.2	1.75	35.95		3	1	1	1
10	c10_h2	1	c10_h2_w12	0	1	2	3	0	0	10.75	0	10.75		0	0	2.55	0	2.55		3	0	0	1
10	c10_h2	1	c10_h2_w13	1	1	2	3	0.0184502	0	6.65	0.125	6.775		0	1	11.05	0	11.05		3	1	0	1
10	c10_h2	1	c10_h2_w14a	1	1	2	3	0	1	10.1	0	10.1		0.030426	0	11.95	0.375	12.325		3	0	1	1
10	c10_h2	1	c10_h2_w14b	0	1	2	3							0	0	8.9	0	8.9		3		0	4
10	c10_h2	1	c10_h2_w15	0	1	2	3							0	0	12.8	0	12.8		3		0	4
10	c10_h2	1	c10_h2_w16	1	1	2	3	0.0766283	0	12.05	1	13.05		0.0387051	0	34.15	1.375	35.525		3	1	1	1
10	c10_h2	1	c10_h2_w17	0	1	2	3							0	0	6.5	0	6.5		3		0	4
10	c10_h2	1	c10_h2_w18	0	1	2	3							0	0	1.7	0	1.7		3		0	4
10	c10_h2	1	c10_h2_w19	0	1	2	3							1	0	0	0.125	0.125		3		1	4
10	c10_h3	1	c10_h3_w20	0	1	2	3	0	0	31.35	0	31.35		0.0132275	0	55.95	0.75	56.7		4	0	1	2
10	c10_h3	1	c10_h3_w21	0	1	2	3	0	0	60.05	0	60.05		0.0112867	0	65.7	0.75	66.45		4	0	1	2
10	c10_h3	1	c10_h3_w22	0	1	2	3	0	0	18.4	0	18.4		0.026178	0	32.55	0.875	33.425		4	0	1	1
10	c10_h3	1	c10_h3_w23	0	1	2	3	0	0	19.15	0	19.15		0.0124224	0	39.75	0.5	40.25		4	0	1	1
10	c10_h3	1	c10_h3_w24	0	1	2	3	0	0	20.2	0	20.2		0.0173812	0	42.4	0.75	43.15		4	0	1	1
10	c10_h3	1	c10_h3_w25	0	1	2	3	0.00428449	0	29.05	0.125	29.175		0.0158061	0	46.7	0.75	47.45		4	1	1	1
10	c10_h4	1	c10_h4_w26	1	1	2	3							0.0819672	0	9.8	0.875	10.675		5		1	1
10	c10_h4	1	c10_h4_w27	1	1	2	3	0.246637	0	4.2	1.375	5.575								5	1		1
10	c10_h4	1	c10_h4_w28	1	1	2	3	0.0231481	0	10.55	0.25	10.8								5	1		1
10	c10_h4	1	c10_h4_w29	1	1	2	3							0.129428	0	31.95	4.75	36.7		5		1	1
10	c10_h4	1	c10_h4_w30	1	1	2	3							0.0921659	0	19.7	2	21.7		5		1	1
10	c10_h4	1	c10_h4_w31	1	1	2	3	0.0364963	0	3.3	0.125	3.425								5	1		1
10	c10_h4	1	c10_h4_w32	1	1	2	3	0.122951	0	5.35	0.75	6.1								5	1		1
10	c10_h4	1	c10_h4_w33	1	1	2	3							0.0371747	0	25.9	1	26.9		5		1	1
10	c10_h4	1	c10_h4_w34	1	1	2	3	0.208333	0	5.7	1.5	7.2								5	1		1
10	c10_h4	1	c10_h4_w35	1	1	2	3	0.0123457	0	10	0.125	10.125								5	1		1
10	c10_h4	1	c10_h4_w36	1	1	2	3	0.101404	0	14.4	1.625	16.025		0.0689429	0	35.45	2.625	38.075		5	1	1	1
10	c10_h4	1	c10_h4_w37	1	1	2	3							0.0690335	0	35.4	2.625	38.025		5		1	1
10	c10_h4	1	c10_h4_w38	1	1	2	3							0.0412466	0	26.15	1.125	27.275		5		1	1
10	c10_h4	1	c10_h4_w39	1	1	2	3	0.046729	0	10.2	0.5	10.7								5	1		1
10	c10_h4	1	c10_h4_w40	1	1	2	3	0.0877193	0	6.5	0.625	7.125								5	1		1
10	c10_h4	1	c10_h4_w41	1	1	2	3							0.204351	0	60.35	15.5	75.85		5		1	2
10	c10_h4	1	c10_h4_w42	1	1	2	3	0.0557244	0	23.3	1.375	24.675								5	1		2
10	c10_h4	1	c10_h4_w43	1	1	2	3							0.197368	0	12.2	3	15.2		5		1	1
10	c10_h5	1	c10_h5_w44	1	1	2	3	0	1	3.2	0	3.2								6	0		1
10	c10_h5	1	c10_h5_w45	1	1	2	3	0	1	6.15	0	6.15								6	0		1
11	c11_h1	0	c11_h1_w1	1	2	3	3	0	1	17.8	0	17.8	5.2	0	1	24.5	0	24.5	5.5	7	0	0	1
11	c11_h1	0	c11_h1_w2	0	2	3	3	0	0	2.35	0	2.35	17.7	0	0	8.65	0	8.65	17.9	7	0	0	4
11	c11_h1	0	c11_h1_w3	1	2	3	3						4.3	0.0666667	0	10.5	0.75	11.25	3.3	7		1	1
12	c12_h1	0	c12_h1_w1	1	1	1	1	0.170843	0	27.3	5.625	32.925	3.5	0.115677	0	29.05	3.8	32.85	4.2	8	1	1	1
12	c12_h1	0	c12_h1_w2	1	1	1	1	0.0750751	0	15.4	1.25	16.65	4.2	0.121519	0	17.35	2.4	19.75	5.5	8	1	1	1
12	c12_h1	0	c12_h1_w3	1	1	1	1	0.127737	0	11.95	1.75	13.7	2.9	0.0440529	0	10.85	0.5	11.35	2.9	8	1	1	1
12	c12_h1	0	c12_h1_w4	1	1	1	1	0.0379747	0	19	0.75	19.75	3.6	0.09375	0	29	3	32	4.9	8	1	1	1
12	c12_h1	0	c12_h1_w5	1	1	1	1	0.0652432	0	19.7	1.375	21.075	5.2	0.0258065	0	15.1	0.4	15.5	5.6	8	1	1	1
12	c12_h1	0	c12_h1_w6	0	1	1	1	0	0	87.1	0	87.1	16.6	0	0	78.95	0	78.95	25	8	0	0	4
13	c13_h1	0	c13_h1_w1a	1	2	1	2	0.153049	0	9.68421	1.75	11.4342	3.08	0.0190972	0	56.5	1.1	57.6	2.6	9	1	1	1
13	c13_h1	0	c13_h1_w1b	0	2	1	2							0	0	1.8	0	1.8		9		0	1
14	c14_h1	1	c14_h1_w1	1	3	3	2							0	1	0.368421	0	0.368421		10		0	1
14	c14_h1	1	c14_h1_w2	1	3	3	2	0	1	5.94737	0	5.94737		0	1	2.05263	0	2.05263		10	0	0	1
14	c14_h1	1	c14_h1_w3	1	3	3	2	0.148272	0	10.0526	1.75	11.8026	22.75	0.226349	0	9.68421	2.83333	12.5175	26.9583	10	1	1	1
14	c14_h1	1	c14_h1_w4	1	3	3	2	0.174209	0	18.3684	3.875	22.2434	28.65	0.147962	0	16.3158	2.83333	19.1491	21.75	10	1	1	1
14	c14_h1	1	c14_h1_w5	1	3	3	2	0.0938882	0	45.8421	4.75	50.5921	23.8929	0	1	0.473684	0	0.473684		10	1	0	2
14	c14_h1	1	c14_h1_w6	1	3	3	2							0	1	2.21053	0	2.21053		10		0	1
14	c14_h1	1	c14_h1_w7	1	3	3	2	0.191657	0	62.2105	14.75	76.9605	22	0.100796	0	11.8947	1.33333	13.2281	26.1429	10	1	1	2
14	c14_h1	1	c14_h1_w8	1	3	3	2	0.0934023	0	23.0526	2.375	25.4276	19.6	0.160338	0	20.9474	4	24.9474	21.15	10	1	1	1
14	c14_h1	1	c14_h1_w9	1	3	3	2	0.103752	0	33.4737	3.875	37.3487	18.2857	0.0668543	0	34.8947	2.5	37.3947	24.5714	10	1	1	1
14	c14_h1	1	c14_h1_w10	1	3	3	2	0.0668912	0	40.1053	2.875	42.9803	18.2857	0.0483812	0	45.8947	2.33333	48.2281	20.5	10	1	1	1
14	c14_h1	1	c14_h1_w11	1	3	3	2	0	1	0.0526316	0	0.0526316	28.4286						20.9286	10	0		1
14	c14_h1	1	c14_h1_w12	1	3	3	2	0	1	0.578947	0	0.578947	28.4286							10	0		1
14	c14_h1	1	c14_h1_w13	1	3	3	2	0.12605	0	26	3.75	29.75		0.0829694	0	11.0526	1	12.0526		10	1	1	1
14	c14_h1	1	c14_h1_w14	1	3	3	2	0.0290076	0	25.1053	0.75	25.8553	0.97273	0.0503089	0	28.3158	1.5	29.8158	22.8571	10	1	1	1
14	c14_h1	1	c14_h1_w15	1	3	3	2	0.00977869	0	25.3158	0.25	25.5658	25.1333	0.0403055	0	19.8421	0.833333	20.6754	27.1	10	1	1	1
14	c14_h1	1	c14_h1_w16	1	3	3	2	0.181563	0	38.3158	8.5	46.8158	24.3846	0.0621592	0	22.6316	1.5	24.1316	21.7308	10	1	1	1
14	c14_h1	1	c14_h1_w17	1	3	3	2	0.246215	0	40.9474	13.375	54.3224	27.1481	0.174793	0	31.4737	6.66667	38.1403	24.7037	10	1	1	3
14	c14_h1	1	c14_h1_w18	1	3	3	2	0.0579622	0	10.1579	0.625	10.7829	19.25	0.031614	0	10.2105	0.333333	10.5439	28.45	10	1	1	1
14	c14_h1	1	c14_h1_w19	1	3	3	2							0.0451892	0	77.4737	3.66667	81.1403	21.8214	10		1	2
14	c14_h1	1	c14_h1_w20	1	3	3	2	0.0979381	0	9.21053	1	10.2105		0.111348	0	14.6316	1.83333	16.4649	18.84	10	1	1	1
14	c14_h1	1	c14_h1_w21	1	3	3	2	0.386748	0	27.9474	17.625	45.5724	21.2917	0.519281	0	11.2632	12.1667	23.4298	34.3333	10	1	1	1
14	c14_h1	1	c14_h1_w22	1	3	3	2	0.208791	0	4.26316	1.125	5.38816	6.7	0.139706	0	2.05263	0.333333	2.38597	5.6	10	1	1	1
14	c14_h1	1	c14_h1_w23	1	3	3	2	0.143577	0	4.47368	0.75	5.22368		0.131034	0	2.21053	0.333333	2.54386		10	1	1	1
14	c14_h2	1	c14_h2_w24	1	3	3	2	0	1	3.94737	0	3.94737								11	0		4
14	c14_h2	1	c14_h2_w25	0	3	3	2	0.0336283	0	43.1053	1.5	44.6053	23.1429	0	0	17.4737	0	17.4737	24.6667	11	1	0	4
14	c14_h2	1	c14_h2_w26	0	3	3	2							0	0	5.52632	0	5.52632		11		0	4
14	c14_h2	1	c14_h2_w27	1	3	3	2	0	1	0.421053	0	0.421053	23.1429						24.6667	11	0		4
14	c14_h2	1	c14_h2_w28	0	3	3	2	0.039516	0	33.4211	1.375	34.7961	27.2083	0	0	26.3158	0	26.3158	23.5	11	1	0	4
14	c14_h2	1	c14_h2_w29	0	3	3	2	0	0	0.105263	0	0.105263	27.2083	0	0	0.105263	0	0.105263	23.5	11	0	0	4
14	c14_h2	1	c14_h2_w30	0	3	3	2	0.048693	0	36.6316	1.875	38.5066	25.0417	0	0	39.2632	0	39.2632	30	11	1	0	4
14	c14_h2	1	c14_h2_w31	0	3	3	2	0.44186	0	0.157895	0.125	0.282895	25.0417	0	0	0.0526316	0	0.0526316	30	11	1	0	4
14	c14_h2	1	c14_h2_w32	0	3	3	2	0.00648243	0	19.1579	0.125	19.2829	15.52	0	0	23.3684	0	23.3684	36.04	11	1	0	4
14	c14_h2	1	c14_h2_w33	0	3	3	2							0	0	0.526316	0	0.526316		11		0	4
14	c14_h2	1	c14_h2_w34	0	3	3	2	0.0329976	0	18.3158	0.625	18.9408								11	1		4
14	c14_h2	1	c14_h2_w35	0	3	3	2	0.0542193	0	91.5789	5.25	96.8289	20.4	0.0241056	0	101.21	2.5	103.71	23.15	11	1	1	4
14	c14_h2	1	c14_h2_w36	0	3	3	2	0	0	0.315789	0	0.315789	31	0	0	0.0526316	0	0.0526316	24.5	11	0	0	4
15	c15_h1	1	c15_h1_w1	1	2	2	1	0.166969	0	79.8261	16	95.8261	7.3	0.19081	0	27.5652	6.5	34.0652	8.3	12	1	1	2
15	c15_h1	1	c15_h1_w2	1	2	2	1	0.212368	0	39.8696	10.75	50.6196	5							12	1		1
15	c15_h1	1	c15_h1_w3	1	2	2	1	0.237295	0	65.087	20.25	85.337	5.7	0.311617	0	25.9565	11.75	37.7065	7.1	12	1	1	1
15	c15_h1	1	c15_h1_w4	1	2	2	1	0.168102	0	62.4783	12.625	75.1033	5.5	0.279885	0	21.8696	8.5	30.3696	5	12	1	1	1
15	c15_h1	1	c15_h1_w6	1	2	2	1						8.1	0.195467	0	9.26087	2.25	11.5109	9.8	12		1	1
15	c15_h1	1	c15_h1_w7	1	2	2	1						6.2	0.19421	0	14.5217	3.5	18.0217	5.6	12		1	1
15	c15_h1	1	c15_h1_w8	1	2	2	1						6.1	0.127778	0	6.82609	1	7.82609	6.4	12		1	1
15	c15_h1	1	c15_h1_w9	1	2	2	1	0.143369	0	54.5217	9.125	63.6467	7.8	0.258537	0	19	6.625	25.625	5.2	12	1	1	1
15	c15_h1	1	c15_h1_w10	1	2	2	1						9.6	0.116751	0	18.913	2.5	21.413	9.6	12		1	1
15	c15_h1	1	c15_h1_w11	1	2	2	1	0.122885	0	42.8261	6	48.8261	9	0.125683	0	12.1739	1.75	13.9239	6	12	1	1	1
15	c15_h1	1	c15_h1_w12	1	2	2	1	0.129271	0	53.0435	7.875	60.9185	8.9	0.140611	0	21.3913	3.5	24.8913	8.1	12	1	1	1
15	c15_h1	1	c15_h1_w13	1	2	2	1						12.2	0.0815603	0	11.2609	1	12.2609	13.3	12		1	1
15	c15_h1	1	c15_h1_w14	1	2	2	1						5.5	0.104072	0	17.2174	2	19.2174	4.9	12		1	1
16	c16_h1	1	c16_h1_w15	0	2	3	2	0.0588235	0	2	0.125	2.125	44.5	0.187435	1	119.217	27.5	146.717	88.9	13	1	1	4
16	c16_h1	1	c16_h1_w16	0	2	3	2	0	0	3.6087	0	3.6087	18	0	0	25.7391	0	25.7391	13.1	13	0	0	4
16	c16_h1	1	c16_h1_w17	0	2	3	2	0	0	2.65217	0	2.65217	21.2	0.0158076	0	23.3478	0.375	23.7228	12.8	13	0	1	4
16	c16_h1	1	c16_h1_w18	0	2	3	2	0	0	2.69565	0	2.69565	18	0.00378352	0	32.913	0.125	33.038	9.1	13	0	1	4
16	c16_h1	1	c16_h1_w19	0	2	3	2	0.0995671	0	2.26087	0.25	2.51087	20.4	0.00686362	0	18.087	0.125	18.212	14.1	13	1	1	4
16	c16_h1	1	c16_h1_w20	0	2	3	2	0	0	2.47826	0	2.47826	19.7	0.0099524	0	37.3043	0.375	37.6793	23.6	13	0	1	4
16	c16_h1	1	c16_h1_w21	0	2	3	2	0.101322	1	2.21739	0.25	2.46739	29.1	0.00986701	0	50.1739	0.5	50.6739	23.8	13	1	1	4
16	c16_h1	1	c16_h1_w22	0	2	3	2	0	0	3.04348	0	3.04348	18	0.00538516	0	23.087	0.125	23.212	17.7	13	0	1	4
16	c16_h1	1	c16_h1_w23	0	2	3	2	0.0523918	0	2.26087	0.125	2.38587	23.2							13	1		4
16	c16_h2	1	c16_h2_w24	1	2	3	2	0.223301	0	1.30435	0.375	1.67935	3.4	0.127542	0	20.5217	3	23.5217	2.8	14	1	1	1
16	c16_h2	1	c16_h2_w25	1	2	3	2	0.131429	0	0.826087	0.125	0.951087	2.9	0.289415	0	10.4348	4.25	14.6848	2.3	14	1	1	1
17	c17_h1	1	c17_h1_w1	1	3	1	3	0	1	0.5	0	0.5		0.0724638	0	1.6	0.125	1.725		15	0	1	1
17	c17_h1	1	c17_h1_w2	1	3	1	3	0.416667	0	0.35	0.25	0.6		0.13986	0	6.15	1	7.15		15	1	1	1
17	c17_h1	1	c17_h1_w3	1	3	1	3	0.327696	0	7.95	3.875	11.825		0.400885	0	30.45	20.375	50.825		15	1	1	3
17	c17_h1	1	c17_h1_w4	1	3	1	3	0.125628	0	4.35	0.625	4.975		0.121714	0	22.55	3.125	25.675		15	1	1	1
17	c17_h1	1	c17_h1_w5	1	3	1	3	0	1	8.95	0	8.95		0.00427716	0	29.1	0.125	29.225		15	0	1	1
17	c17_h1	1	c17_h1_w6	0	3	1	3	0	0	8.85	0	8.85								15	0		4
17	c17_h1	1	c17_h1_w7	1	3	1	3	0.0326797	0	11.1	0.375	11.475		0.048976	0	53.4	2.75	56.15		15	1	1	2
17	c17_h1	1	c17_h1_w8	0	3	1	3	0.0118203	0	10.45	0.125	10.575		0.0144718	0	34.05	0.5	34.55		15	1	1	4
17	c17_h1	1	c17_h1_w9	1	3	1	3	0.126263	0	8.65	1.25	9.9		0.135417	0	20.75	3.25	24		15	1	1	1
17	c17_h1	1	c17_h1_w10	1	3	1	3	0.151515	0	0.7	0.125	0.825		0.0180505	0	20.4	0.375	20.775		15	1	1	1
17	c17_h1	1	c17_h1_w11	1	3	1	3	0.0588235	0	8	0.5	8.5		0.163132	0	25.65	5	30.65		15	1	1	1
17	c17_h1	1	c17_h1_w12	1	3	1	3	0.158228	0	6.65	1.25	7.9		0.0651607	0	26.9	1.875	28.775		15	1	1	2
17	c17_h1	1	c17_h1_w13	1	3	1	3	0.037594	0	6.4	0.25	6.65								15	1		1
17	c17_h1	1	c17_h1_w14	1	3	1	3	0	1	2.85	0	2.85		0.025641	0	14.25	0.375	14.625		15	0	1	1
17	c17_h1	1	c17_h1_w15	1	3	1	3	0	1	1.75	0	1.75		0.0636132	0	9.2	0.625	9.825		15	0	1	1
18	c18_h1	0	c18_h1_w1	1	1	2	2	0.0271739	0	8.95	0.25	9.2		0	1	12.1	0	12.1		16	1	0	3
18	c18_h1	0	c18_h1_w2	1	1	2	2	0.102421	0	24.1	2.75	26.85		0	1	32.95	0	32.95		16	1	0	1
18	c18_h1	0	c18_h1_w3	1	1	2	2	0.172414	0	19.8	4.125	23.925		0	1	17.55	0	17.55		16	1	0	1
18	c18_h1	0	c18_h1_w4	1	1	2	2	0	1	0.4	0	0.4		0	1	0.85	0	0.85		16	0	0	1
18	c18_h2	0	c18_h2_w5	1	1	2	2	0.0746269	0	1.55	0.125	1.675		0	1	2.3	0	2.3		19	1	0	1
18	c18_h2	0	c18_h2_w6	1	1	2	2	0.0947093	0	34.65	3.625	38.275		0	1	28.45	0	28.45		19	1	0	1
18	c18_h2	0	c18_h2_w7	1	1	2	2	0.0456853	0	23.5	1.125	24.625		0	1	24.9	0	24.9		19	1	0	1
18	c18_h3	0	c18_h3_w8	1	1	2	2	0.024	0	15.25	0.375	15.625		0	1	14	0	14		20	1	0	1
18	c18_h3	0	c18_h3_w9	1	1	2	2	0.141319	0	15.95	2.625	18.575		0	1	16.65	0	16.65		20	1	0	1
18	c18_h3	0	c18_h3_w10	1	1	2	2	0.35814	0	17.25	9.625	26.875		0	1	33.7	0	33.7		20	1	0	1
18	c18_h3	0	c18_h3_w11	1	1	2	2	0	1	13.45	0	13.45		0	1	16.65	0	16.65		20	0	0	1
18	c18_h3	0	c18_h3_w12	0	1	2	2							0	0	0.2	0	0.2		20		0	4
18	c18_h4	0	c18_h4_w13	1	1	2	2	0	1	12.35	0	12.35		0	1	13.05	0	13.05		21	0	0	1
18	c18_h5	0	c18_h5_w14	1	1	2	2	0	1	12.2	0	12.2		0	1	12.85	0	12.85		22	0	0	1
18	c18_h6	0	c18_h6_w15	1	1	2	2	0.487805	0	1.05	1	2.05		0	1	2	0	2		23	1	0	1
18	c18_h6	0	c18_h6_w16	1	1	2	2	0.305164	0	7.4	3.25	10.65		0	1	14.8	0	14.8		23	1	0	1
18	c18_h6	0	c18_h6_w17	1	1	2	2	0.205224	0	10.65	2.75	13.4		0	1	24.05	0	24.05		23	1	0	1
18	c18_h7	0	c18_h7_w18	1	1	2	2	0.128205	0	0.85	0.125	0.975		0	1	0.8	0	0.8		24	1	0	1
18	c18_h8	0	c18_h8_w19	1	1	2	2	0	1	3.05	0	3.05		0	1	1.25	0	1.25		25	0	0	1
18	c18_h8	0	c18_h8_w20	0	1	2	2	0	0	35.05	0	35.05		0	0	31.8	0	31.8		25	0	0	4
18	c18_h9	0	c18_h9_w21	1	1	2	2	0	1	10.7	0	10.7		0	1	13.65	0	13.65		26	0	0	1
18	c18_h9	0	c18_h9_w22	0	1	2	2	0	0	8.5	0	8.5		0	0	21.25	0	21.25		26	0	0	4
18	c18_h9	0	c18_h9_w23	1	1	2	2	0.0740741	0	6.25	0.5	6.75		0	1	7.25	0	7.25		26	1	0	1
18	c18_h10	0	c18_h10_w24	1	1	2	2	0	1	0.15	0	0.15		0	1	0.45	0	0.45		17	0	0	1
18	c18_h11	0	c18_h11_w25	1	1	2	2	0	1	0.05	0	0.05		0	1	0.25	0	0.25		18	0	0	1
19	c19_h1	0	c19_h1_w1	1	2	3	1	0	1	6.2	0	6.2		0.0243902	0	30	0.75	30.75		27	0	1	1
19	c19_h1	0	c19_h1_w2	1	2	3	1	0	1	1.15	0	1.15		0.166201	0	29.4737	5.875	35.3487		27	0	1	1
19	c19_h1	0	c19_h1_w3	1	2	3	1	0.0676299	0	16.85	1.22222	18.0722								27	1		1
19	c19_h1	0	c19_h1_w4	1	2	3	1	0.17038	0	21.1	4.33333	25.4333								27	1		1
20	c20_h1	1	c20_h1_w1	1	3	2	1						30.8956	0.147368	0	27	4.66667	31.6667	26.638	34		1	1
20	c20_h1	1	c20_h1_w2	0	3	2	1	0.122581	1	0.894737	0.125	1.01974	14.7352	0.0111046	0	29.6842	0.333333	30.0175	16.4921	34	1	1	4
20	c20_h1	1	c20_h1_w3	0	3	2	1						18.7857	0.113772	1	7.78947	1	8.78947	19.4013	34		1	4
20	c20_h1	1	c20_h1_w4	1	3	2	1						6.43382	0.167401	0	6.63158	1.33333	7.96491	5.40288	34		1	2
20	c20_h1	1	c20_h1_w5	1	3	2	1						34.0896	0.0806638	0	20.8947	1.83333	22.7281	24.1031	34		1	1
20	c20_h1	1	c20_h1_w6	1	3	2	1	0.228916	0	0.421053	0.125	0.546053	9.66038	0.278592	0	2.15789	0.833333	2.99123	14.2292	34	1	1	1
20	c20_h1	1	c20_h1_w7	1	3	2	1						10.1538	0	1	0.263158	0	0.263158	6.6	34		0	1
20	c20_h1	1	c20_h1_w8	1	3	2	1	0	1	0.263158	0	0.263158	7.30303	0	1	1.15789	0	1.15789	13.6087	34	0	0	1
20	c20_h1	1	c20_h1_w9	1	3	2	1						44.5	0	1	0.684211	0	0.684211	19.9231	34		0	1
20	c20_h1	1	c20_h1_w10	1	3	2	1	0.225946	0	9.42105	2.75	12.1711	19.8771	0.161369	0	30.3158	5.83333	36.1491	22.1109	34	1	1	3
20	c20_h1	1	c20_h1_w11	1	3	2	1	0.111111	0	6	0.75	6.75	27.6895	0.106027	0	28.1053	3.33333	31.4386	39.6627	34	1	1	1
20	c20_h1	1	c20_h1_w12	1	3	2	1							0.124952	0	19.8421	2.83333	22.6754	18.1127	34		1	1
20	c20_h1	1	c20_h1_w13	1	3	2	1	0.152666	0	7.63158	1.375	9.00658		0.11875	0	19.7895	2.66667	22.4561	17.657	34	1	1	1
20	c20_h1	1	c20_h1_w14	1	3	2	1	0.0923825	0	7.36842	0.75	8.11842	36.2341	0	1	3.57895	0	3.57895	13.806	34	1	0	1
20	c20_h1	1	c20_h1_w15	1	3	2	1							0.0761523	0	24.2632	2	26.2632	21.9605	34		1	1
20	c20_h1	1	c20_h1_w16	1	3	2	1						17.4844	0.0645945	0	16.8947	1.16667	18.0614	21.3353	34		1	1
20	c20_h1	1	c20_h1_w17	1	3	2	1	0.116564	0	8.52632	1.125	9.65132	26.6242	0.146832	0	19.3684	3.33333	22.7018	15.1489	34	1	1	2
20	c20_h1	1	c20_h1_w18	1	3	2	1							0	1	40.7368	0	40.7368	36.009	34		0	1
20	c20_h1	1	c20_h1_w19	0	3	2	1						1	0	0	0.0526316	0	0.0526316	10	34		0	1
20	c20_h1	1	c20_h1_w20	0	3	2	1							0	0	37.7895	0	37.7895	46.1323	34		0	4
20	c20_h1	1	c20_h1_w21	0	3	2	1							0	0	50.1053	0	50.1053	45.8382	34		0	4
20	c20_h1	1	c20_h1_w22	1	3	2	1	0.112426	0	3.94737	0.5	4.44737								34	1		1
20	c20_h1	1	c20_h1_w23	1	3	2	1	0.0391215	0	9.21053	0.375	9.58553								34	1		1
20	c20_h1	1	c20_h1_w24	1	3	2	1	0.106622	0	10.4737	1.25	11.7237								34	1		1
20	c20_h1	1	c20_h1_w29	1	3	2	1	0.17281	0	11.3684	2.375	13.7434								34	1		1
20	c20_h1	1	c20_h1_w30	1	3	2	1	0.184466	0	1.10526	0.25	1.35526								34	1		3
20	c20_h1	1	c20_h1_w32	1	3	2	1	0	1	0.947368	0	0.947368								34	0		4
20	c20_h1	1	c20_h1_w33	0	3	2	1	0.283582	0	0.947368	0.375	1.32237								34	1		4
20	c20_h1	1	c20_h1_w34	1	3	2	1	0.184625	0	223.579	50.625	274.204								34	1		1
21	c21_h1	0	c21_h1_w1	1	2	3	3	0	1	0.75	0	0.75		0	1	2.3913	0	2.3913		35	0	0	1
21	c21_h2	0	c21_h2_w2	1	2	3	3	0	1	0.15	0	0.15								42	0		1
21	c21_h3	0	c21_h3_w3	1	2	3	3	0	1	0.2	0	0.2		0	1	0.26087	0	0.26087		43	0	0	1
21	c21_h4	0	c21_h4_w4	1	2	3	3	0	1	0.85	0	0.85		0	1	0.608696	0	0.608696		44	0	0	1
21	c21_h5	0	c21_h5_w5	1	2	3	3	0	1	7.55	0	7.55		0.0207021	0	5.91304	0.125	6.03804		45	0	1	1
21	c21_h6	0	c21_h6_w6	1	2	3	3	0	1	0.4	0	0.4		0	1	0.217391	0	0.217391		46	0	0	5
21	c21_h7	0	c21_h7_w7	1	2	3	3	0	1	0.5	0	0.5		0	1	0.478261	0	0.478261		47	0	0	5
21	c21_h8	0	c21_h8_w8	1	2	3	3	0	1	0.1	0	0.1		0	1	0.652174	0	0.652174		48	0	0	1
21	c21_h9	0	c21_h9_w9	1	2	3	3	0	1	4.35	0	4.35		0	1	6.3913	0	6.3913		49	0	0	1
21	c21_h10	0	c21_h10_w10	1	2	3	3	0	1	1.05	0	1.05		0	1	0.652174	0	0.652174		36	0	0	1
21	c21_h11	0	c21_h11_w11	1	2	3	3	0	1	0.05	0	0.05		0	1	0.73913	0	0.73913		37	0	0	1
21	c21_h12	0	c21_h12_w12	1	2	3	3	0.0192308	0	17	0.333333	17.3333		0.0448343	0	21.3043	1	22.3043		38	1	1	5
21	c21_h13	0	c21_h13_w13	1	2	3	3	0	1	0.1	0	0.1		0	1	0.434783	0	0.434783		39	0	0	1
21	c21_h14	0	c21_h14_w14	1	2	3	3							0	1	0.565217	0	0.565217		40		0	1
21	c21_h15	0	c21_h15_w15	1	2	3	3							0	1	0.217391	0	0.217391		41		0	1
22	c22_h1	1	c22_h1_w1	1	1	1	2						4.46	0.0870561	0	41.9474	4	45.9474	4.71	50		1	1
22	c22_h1	1	c22_h1_w2	1	1	1	2						2.66	0.0390144	0	16.4211	0.666667	17.0877	2.83	50		1	1
22	c22_h1	1	c22_h1_w3	1	1	1	2						3.85	0.121019	0	2.42105	0.333333	2.75439	4.23	50		1	2
22	c22_h1	1	c22_h1_w4	1	1	1	2						5.97	0.0337478	0	42.9474	1.5	44.4474	5.29	50		1	1
22	c22_h1	1	c22_h1_w5	1	1	1	2						4.48	0.011323	0	29.1053	0.333333	29.4386	4.35	50		1	1
22	c22_h1	1	c22_h1_w6	1	1	1	2						4.2	0.0569593	0	19.3158	1.16667	20.4825	3.64	50		1	1
22	c22_h1	1	c22_h1_w7	1	1	1	2						5.09	0.0445661	0	32.1579	1.5	33.6579	5.12	50		1	1
22	c22_h1	1	c22_h1_w9	1	1	1	2						3.29	0.0514905	0	18.4211	1	19.4211	3.78	50		1	1
22	c22_h1	1	c22_h1_w10	1	1	1	2	0.224586	0	2.15789	0.625	2.78289								50	1		1
22	c22_h1	1	c22_h1_w11	1	1	1	2	0.0213244	0	5.73684	0.125	5.86184								50	1		1
22	c22_h1	1	c22_h1_w12	1	1	1	2	0	1	2.31579	0	2.31579								50	0		1
22	c22_h1	1	c22_h1_w13	1	1	1	2	0.0310966	0	3.89474	0.125	4.01974								50	1		1
22	c22_h1	1	c22_h1_w14	1	1	1	2	0	1	0.578947	0	0.578947								50	0		1
22	c22_h1	1	c22_h1_w15	1	1	1	2	0.0241423	0	5.05263	0.125	5.17763								50	1		1
22	c22_h1	1	c22_h1_w16	1	1	1	2	0.0380761	0	6.31579	0.25	6.56579								50	1		1
22	c22_h1	1	c22_h1_w17	1	1	1	2	0.014809	0	8.31579	0.125	8.44079								50	1		1
22	c22_h1	1	c22_h1_w18	1	1	1	2	0.0116779	0	10.579	0.125	10.704								50	1		1
22	c22_h1	1	c22_h1_w19	1	1	1	2	0.0436782	0	8.21053	0.375	8.58553								50	1		1
22	c22_h1	1	c22_h1_w20	1	1	1	2	0.089877	0	25.3158	2.5	27.8158								50	1		1
22	c22_h1	1	c22_h1_w21	1	1	1	2	0	1	4.52632	0	4.52632								50	0		1
22	c22_h1	1	c22_h1_w22	1	1	1	2	0	1	0.421053	0	0.421053								50	0		1
22	c22_h1	1	c22_h1_w23	1	1	1	2	0.029549	0	4.10526	0.125	4.23026								50	1		1
22	c22_h1	1	c22_h1_w24	1	1	1	2	0.0406852	0	2.94737	0.125	3.07237								50	1		2
22	c22_h1	1	c22_h1_w25	1	1	1	2	0.143096	0	6.73684	1.125	7.86184								50	1		3
22	c22_h1	1	c22_h1_w26	1	1	1	2	0.159664	0	2.63158	0.5	3.13158								50	1		3
22	c22_h1	1	c22_h1_w27	1	1	1	2	0.130085	0	14.2105	2.125	16.3355								50	1		3
22	c22_h1	1	c22_h1_w28	1	1	1	2	0	1	4.52632	0	4.52632								50	0		1
22	c22_h1	1	c22_h1_w29	1	1	1	2	0	1	0.578947	0	0.578947								50	0		1
22	c22_h1	1	c22_h1_w30	0	1	1	2	0.0989115	0	12.5263	1.375	13.9013								50	1		4
22	c22_h1	1	c22_h1_w31	1	1	1	2	0.086758	0	5.26316	0.5	5.76316								50	1		1
22	c22_h1	1	c22_h1_w32	1	1	1	2	0	1	0.473684	0	0.473684								50	0		1
22	c22_h1	1	c22_h1_w33	1	1	1	2	0	1	2.57895	0	2.57895								50	0		1
22	c22_h1	1	c22_h1_w34	1	1	1	2	0.104972	0	12.7895	1.5	14.2895								50	1		1
22	c22_h1	1	c22_h1_w35	1	1	1	2	0.093596	0	2.42105	0.25	2.67105								50	1		1
22	c22_h1	1	c22_h1_w36	1	1	1	2	0.0574018	0	4.10526	0.25	4.35526								50	1		1
22	c22_h2	1	c22_h2_w37	1	1	1	2						2.79	0.0497382	0	19.1053	1	20.1053	2.97	51		1	1
22	c22_h2	1	c22_h2_w38	1	1	1	2						4.99	0.0606665	0	82.579	5.33333	87.9123	6.92	51		1	5
22	c22_h2	1	c22_h2_w39	1	1	1	2						7.63	0.0316843	0	45.8421	1.5	47.3421	6.13	51		1	5
22	c22_h2	1	c22_h2_w40	1	1	1	2						2.52	0.0301109	0	26.8421	0.833333	27.6754	3.1	51		1	1
22	c22_h2	1	c22_h2_w41	1	1	1	2						6.08	0.0476788	0	66.579	3.33333	69.9123	5.84	51		1	2
22	c22_h2	1	c22_h2_w42	1	1	1	2						4.54	0.0449559	0	38.9474	1.83333	40.7807	5.89	51		1	1
22	c22_h2	1	c22_h2_w43	1	1	1	2	0	1	0.31579	0	0.31579								51	0		1
22	c22_h2	1	c22_h2_w44	1	1	1	2	0.0756972	0	4.57895	0.375	4.95395								51	1		1
22	c22_h2	1	c22_h2_w45	1	1	1	2	0	1	0.210526	0	0.210526								51	0		1
22	c22_h2	1	c22_h2_w46	1	1	1	2	0	1	0.842105	0	0.842105								51	0		1
22	c22_h2	1	c22_h2_w47	1	1	1	2	0	1	3.57895	0	3.57895								51	0		1
22	c22_h2	1	c22_h2_w48	0	1	1	2	0	0	4.21053	0	4.21053								51	0		1
22	c22_h2	1	c22_h2_w49	1	1	1	2	0.0512129	0	4.63158	0.25	4.88158								51	1		1
22	c22_h2	1	c22_h2_w50	1	1	1	2	0.0974359	0	5.78947	0.625	6.41447								51	1		1
22	c22_h2	1	c22_h2_w51	1	1	1	2	0.0553014	0	14.9474	0.875	15.8224								51	1		1
22	c22_h2	1	c22_h2_w52	1	1	1	2	0.11332	0	11.7368	1.5	13.2368								51	1		1
22	c22_h2	1	c22_h2_w53	1	1	1	2	0.18057	0	5.10526	1.125	6.23026								51	1		1
22	c22_h2	1	c22_h2_w54	1	1	1	2	0	1	1.94737	0	1.94737								51	0		1
22	c22_h2	1	c22_h2_w55	1	1	1	2	0.0393375	0	3.05263	0.125	3.17763								51	1		1
22	c22_h2	1	c22_h2_w56	1	1	1	2	0	1	33.4737	0	33.4737								51	0		1
22	c22_h2	1	c22_h2_w57	1	1	1	2	0.109827	0	4.05263	0.5	4.55263								51	1		1
22	c22_h2	1	c22_h2_w58	1	1	1	2	0	1	2.26316	0	2.26316								51	0		1
22	c22_h2	1	c22_h2_w59	1	1	1	2	0	1	0.0526316	0	0.0526316								51	0		1
22	c22_h2	1	c22_h2_w60	1	1	1	2	0.0808511	0	5.68421	0.5	6.18421								51	1		1
22	c22_h2	1	c22_h2_w61	1	1	1	2	0.0827286	0	4.15789	0.375	4.53289								51	1		2
22	c22_h2	1	c22_h2_w62	1	1	1	2	0.0974359	0	1.15789	0.125	1.28289								51	1		3
22	c22_h2	1	c22_h2_w63	1	1	1	2	0.0374753	0	3.21053	0.125	3.33553								51	1		1
22	c22_h2	1	c22_h2_w64	0	1	1	2	0	0	59.3158	0	59.3158								51	0		4
22	c22_h2	1	c22_h2_w65	1	1	1	2	0.258503	0	5.73684	2	7.73684								51	1		1
22	c22_h2	1	c22_h2_w66	1	1	1	2	0.137881	0	15.6316	2.5	18.1316								51	1		2
22	c22_h2	1	c22_h2_w67	1	1	1	2	0	1	0.0526316	0	0.0526316								51	0		1
22	c22_h3	1	c22_h3_w68	1	1	1	2						0.69	0.0627063	0	7.47368	0.5	7.97368	0.67	52		1	1
22	c22_h3	1	c22_h3_w69	1	1	1	2	0	1	0.0526316	0	0.0526316								52	0		1
22	c22_h3	1	c22_h3_w70	1	1	1	2	0.01025	0	36.2105	0.375	36.5855								52	1		1
22	c22_h3	1	c22_h3_w71	1	1	1	2	0.00773931	0	32.0526	0.25	32.3026								52	1		1
22	c22_h3	1	c22_h3_w72	1	1	1	2	0.20479	0	4.36842	1.125	5.49342								52	1		3
22	c22_h3	1	c22_h3_w73	0	1	1	2	0.0161154	0	7.63158	0.125	7.75658								52	1		4
23	c23_h1	0	c23_h1_w1	1	3	2	2	0	1	6.9	0	6.9								53	0		5
24	c24_h1	1	c24_h1_w1	1	2	3	3	0.266731	0	16.8	6.11111	22.9111		0.25896	0	19.3158	6.75	26.0658	9.2	54	1	1	1
24	c24_h1	1	c24_h1_w2	1	2	3	3	0.468134	0	12.75	11.2222	23.9722	8.7	0.480748	0	6.21053	5.75	11.9605	1.7	54	1	1	1
24	c24_h1	1	c24_h1_w3a	0	2	3	3	0	0	0.2	0	0.2	2.6						2.7	54	0		4
24	c24_h1	1	c24_h1_w3b	1	2	3	3	0.447761	0	3.7	3	6.7	2.6	0.611293	0	3.89474	6.125	10.0197	2.7	54	1	1	5
24	c24_h1	1	c24_h1_w4a	0	2	3	3	0.137209	1	26.55	4.22222	30.7722								54	1		4
24	c24_h1	1	c24_h1_w4b	1	2	3	3	0	1	0.35	0	0.35								54	0		5
24	c24_h1	1	c24_h1_w8	0	2	3	3						11.7	0.191106	1	50.2632	11.875	62.1382	11.7	54		1	4
24	c24_h2	1	c24_h2_w9	0	2	3	3	0.116722	1	82.4	10.8889	93.2889								55	1		4
24	c24_h2	1	c24_h2_w10	0	2	3	3						15.9	0.203775	0	73.2632	18.75	92.0132	20.1	55		1	4
24	c24_h3	1	c24_h3_w11	0	2	3	3	0.111853	1	82.05	10.3333	92.3833								56	1		4
24	c24_h3	1	c24_h3_w12	0	2	3	3						9.4	0.186275	1	56.7895	13	69.7895	12.7	56		1	4
24	c24_h4	1	c24_h4_w13	1	2	3	3	0.227319	0	21.15	6.22222	27.3722	6.9	0.232877	0	14	4.25	18.25	5.7	57	1	1	1
24	c24_h4	1	c24_h4_w14	1	2	3	3	0.0692042	0	13.45	1	14.45	2.9	0.269587	0	7.78947	2.875	10.6645	3.1	57	1	1	1
24	c24_h4	1	c24_h4_w15	1	2	3	3	0.314331	0	14.3	6.55556	20.8556	3.1	0	1	0.105263	0	0.105263	3	57	1	0	3
24	c24_h4	1	c24_h4_w16	1	2	3	3	0.373309	0	31.15	18.5556	49.7056	6.7	0.380507	0	30.5263	18.75	49.2763	6.4	57	1	1	3
24	c24_h4	1	c24_h4_w17	1	2	3	3	0.0763205	0	25.55	2.11111	27.6611	7.6	0.0754785	0	16.8421	1.375	18.2171	7.3	57	1	1	1
24	c24_h4	1	c24_h4_w18	1	2	3	3	0.17593	0	11.45	2.44444	13.8944	4.5	0.209592	0	10.8421	2.875	13.7171	4.4	57	1	1	1
24	c24_h4	1	c24_h4_w19	1	2	3	3	0.0930882	0	21.65	2.22222	23.8722	7.6	0.147929	0	18	3.125	21.125	6.6	57	1	1	2
24	c24_h4	1	c24_h4_w20	1	2	3	3	0.0843437	0	9.65	0.888889	10.5389	4.2	0.234568	0	8.15789	2.5	10.6579	4.6	57	1	1	1
24	c24_h4	1	c24_h4_w21	1	2	3	3	0.200045	0	19.55	4.88889	24.4389	5.8	0.224973	0	14.2105	4.125	18.3355	8.9	57	1	1	1
24	c24_h4	1	c24_h4_w22	1	2	3	3						3.7	0	1	0.263158	0	0.263158	3.7	57		0	1
25	c25_h1	0	c25_h1_w1	1	1	3	2	0.942184	0	0.15	2.44444	2.59444								58	1		1
25	c25_h1	0	c25_h1_w2	1	1	3	2	0	1	27.5	0	27.5		0.0995671	0	33.913	3.75	37.663		58	0	1	1
25	c25_h1	0	c25_h1_w3	1	1	3	2	0	1	25.675	0	25.675		0.0239583	0	40.7391	1	41.7391		58	0	1	1
25	c25_h1	0	c25_h1_w4	1	1	3	2	0.966543	0	0.2	5.77778	5.97778								58	1		3
25	c25_h1	0	c25_h1_w5	1	1	3	2	0.816327	0	0.1	0.444444	0.544444								58	1		1
25	c25_h1	0	c25_h1_w6	1	1	3	2							0.0812721	0	5.65217	0.5	6.15217		58		1	1
25	c25_h1	0	c25_h1_w7a	0	1	3	2	0	0	0.1	0	0.1		0	0	14.087	0	14.087		58	0	0	4
25	c25_h1	0	c25_h1_w7b	1	1	3	2							0	1	0.0434783	0	0.0434783		58		0	1
25	c25_h2	0	c25_h2_w8	1	1	3	2	0	1	22.65	0	22.65		0	1	33.1304	0	33.1304		59	0	0	3
25	c25_h2	0	c25_h2_w9	1	1	3	2	0	1	0.1	0	0.1								59	0		1
25	c25_h2	0	c25_h2_w10	1	1	3	2	0	1	9	0	9		0	1	6.86956	0	6.86956		59	0	0	2
25	c25_h3	0	c25_h3_w11	1	1	3	2	0	1	0.25	0	0.25		0	1	0.347826	0	0.347826		60	0	0	1
25	c25_h4	0	c25_h4_w12	1	1	3	2	0	1	1.25	0	1.25		0	1	0.0434783	0	0.0434783		61	0	0	1
25	c25_h5	0	c25_h5_w13	1	1	3	2	0	1	0.1	0	0.1		0	1	0.130435	0	0.130435		62	0	0	5
25	c25_h6	0	c25_h6_w14	1	1	3	2	0	1	0.2	0	0.2		0	1	0.0869565	0	0.0869565		63	0	0	5
26	c26_h1	0	c26_h1_w1	1	1	2	3	0	1	0.0595238	0	0.0595238		0	1	0.0357143	0	0.0357143		64	0	0	5
27	c27_h1	0	c27_h1_w1	1	3	1	1	0	1	1.04545	0	1.04545		0	1	0.217391	0	0.217391		65	0	0	1
27	c27_h1	0	c27_h1_w2	0	3	1	1	0	0	109.045	0	109.045		0	0	26.8696	0	26.8696		65	0	0	4
27	c27_h1	0	c27_h1_w3	1	3	1	1	0.15493	0	32.7273	6	38.7273		0.0558524	0	10.5652	0.625	11.1902		65	1	1	1
27	c27_h1	0	c27_h1_w4	0	3	1	1	0	0	96.0909	0	96.0909		0.00496224	0	50.1304	0.25	50.3804		65	0	1	4
27	c27_h1	0	c27_h1_w5	1	3	1	1	0	1	48.8636	0	48.8636		0	1	9.34783	0	9.34783		65	0	0	1
27	c27_h1	0	c27_h1_w6	1	3	1	1	0.0352317	0	48.6818	1.77778	50.4596		0.424863	0	6.26087	4.625	10.8859		65	1	1	1
27	c27_h1	0	c27_h1_w7	1	3	1	1	0.120207	0	44.7273	6.11111	50.8384		0.275356	0	17.4348	6.625	24.0598		65	1	1	1
27	c27_h1	0	c27_h1_w8	1	3	1	1	0	1	48.4091	0	48.4091		0	1	9.08696	0	9.08696		65	0	0	1
27	c27_h1	0	c27_h1_w9	1	3	1	1	0.00348239	0	63.5909	0.222222	63.8131		0.00887688	0	13.9565	0.125	14.0815		65	1	1	1
27	c27_h1	0	c27_h1_w10	1	3	1	1	0.268293	0	0.909091	0.333333	1.24242		0	1	0.0869565	0	0.0869565		65	1	0	1
27	c27_h1	0	c27_h1_w11	1	3	1	1	0	1	3.18182	0	3.18182								65	0		1
27	c27_h1	0	c27_h1_w12	1	3	1	1	0	1	9.72727	0	9.72727								65	0		1
27	c27_h1	0	c27_h1_w13	1	3	1	1	0	1	0.136364	0	0.136364								65	0		1
28	c28_h1	1	c28_h1_w1	1	2	3	1	0.4375	0	1	0.777778	1.77778		0.247317	0	21.6842	7.125	28.8092		66	1	1	1
28	c28_h1	1	c28_h1_w2	1	2	3	1	0.207641	0	10.6	2.77778	13.3778		0.0910336	0	17.4737	1.75	19.2237		66	1	1	1
28	c28_h1	1	c28_h1_w3	1	2	3	1	0.233266	0	8.4	2.55556	10.9556		0.191127	0	20.6316	4.875	25.5066		66	1	1	1
28	c28_h1	1	c28_h1_w4	1	2	3	1	0.201005	0	2.65	0.666667	3.31667		0.0517711	0	4.57895	0.25	4.82895		66	1	1	1
28	c28_h1	1	c28_h1_w5	1	2	3	1	0	1	0.95	0	0.95		0.0535211	0	2.21053	0.125	2.33553		66	0	1	1
28	c28_h1	1	c28_h1_w7	1	2	3	1	0	1	0.55	0	0.55		0	1	2	0	2		66	0	0	1
28	c28_h1	1	c28_h1_w8	1	2	3	1	0.17094	0	4.85	1	5.85		0.16934	0	12.2632	2.5	14.7632		66	1	1	1
28	c28_h1	1	c28_h1_w9	1	2	3	1	0	1	0.05	0	0.05		0	1	0.368421	0	0.368421		66	0	0	1
28	c28_h1	1	c28_h1_w10	1	2	3	1	0.106383	0	5.6	0.666667	6.26667		0.285588	0	5.31579	2.125	7.44079		66	1	1	1
28	c28_h1	1	c28_h1_w11	1	2	3	1	0.176056	0	2.6	0.555556	3.15556		0.276968	0	9.78947	3.75	13.5395		66	1	1	1
28	c28_h1	1	c28_h1_w12	1	2	3	1	0	1	0.05	0	0.05		0	1	0.105263	0	0.105263		66	0	0	1
28	c28_h1	1	c28_h1_w13	1	2	3	1	0.27234	0	9.5	3.55556	13.0556		0.386415	0	30.3684	19.125	49.4934		66	1	1	3
28	c28_h1	1	c28_h1_w14	1	2	3	1	0.214395	0	2.85	0.777778	3.62778		0.513514	0	0.947368	1	1.94737		66	1	1	3
28	c28_h1	1	c28_h1_w15	1	2	3	1	0.168067	0	0.55	0.111111	0.661111		0.130264	0	5.84211	0.875	6.71711		66	1	1	1
28	c28_h1	1	c28_h1_w16	1	2	3	1							0	1	0.473684	0	0.473684		66		0	1
28	c28_h1	1	c28_h1_w17	1	2	3	1	0.526316	0	0.4	0.444444	0.844444		0.111111	0	1	0.125	1.125		66	1	1	1
28	c28_h1	1	c28_h1_w18	1	2	3	1	0.00696136	0	15.85	0.111111	15.9611		0.0461725	0	41.3158	2	43.3158		66	1	1	1
28	c28_h1	1	c28_h1_w19	1	2	3	1							0	1	0.473684	0	0.473684		66		0	3
28	c28_h1	1	c28_h1_w20	0	2	3	1							0.03259	0	7.42105	0.25	7.67105		66		1	4
28	c28_h1	1	c28_h1_w21	1	2	3	1							0.228916	0	0.421053	0.125	0.546053		66		1	1
28	c28_h2	1	c28_h2_w22	1	2	3	1							0.200685	0	18.4211	4.625	23.0461		67		1	1
28	c28_h2	1	c28_h2_w23	1	2	3	1							0.165217	0	1.89474	0.375	2.26974		67		1	1
28	c28_h2	1	c28_h2_w24	1	2	3	1							0.171171	0	3.63158	0.75	4.38158		67		1	1
28	c28_h2	1	c28_h2_w25	1	2	3	1							0.235096	0	4.47368	1.375	5.84868		67		1	1
28	c28_h2	1	c28_h2_w26	1	2	3	1							0.426295	0	18	13.375	31.375		67		1	1
28	c28_h2	1	c28_h2_w27	1	2	3	1							0.240178	0	29.2632	9.25	38.5132		67		1	1
28	c28_h2	1	c28_h2_w28	1	2	3	1							0.222185	0	30.6316	8.75	39.3816		67		1	1
28	c28_h2	1	c28_h2_w29	1	2	3	1							0	1	0.157895	0	0.157895		67		0	1
28	c28_h2	1	c28_h2_w30	1	2	3	1							0.0987868	0	6.84211	0.75	7.59211		67		1	1
28	c28_h2	1	c28_h2_w31	1	2	3	1							0	1	0.105263	0	0.105263		67		0	1
28	c28_h2	1	c28_h2_w32	1	2	3	1							0	1	0.263158	0	0.263158		67		0	1
28	c28_h2	1	c28_h2_w33	1	2	3	1							0.0523416	0	4.52632	0.25	4.77632		67		1	1
28	c28_h2	1	c28_h2_w34	1	2	3	1							0.0479933	0	22.3158	1.125	23.4408		67		1	1
28	c28_h2	1	c28_h2_w35	1	2	3	1							0	1	0.526316	0	0.526316		67		0	1
28	c28_h2	1	c28_h2_w36	1	2	3	1							0	1	2.47368	0	2.47368		67		0	1
28	c28_h2	1	c28_h2_w37	1	2	3	1							0.194835	0	13.9474	3.375	17.3224		67		1	1
28	c28_h2	1	c28_h2_w38	1	2	3	1							0.17757	0	24.8947	5.375	30.2697		67		1	1
28	c28_h2	1	c28_h2_w39	1	2	3	1							0.223446	0	27.3684	7.875	35.2434		67		1	1
28	c28_h2	1	c28_h2_w40	1	2	3	1							0.153473	0	34.4737	6.25	40.7237		67		1	1
28	c28_h2	1	c28_h2_w41	1	2	3	1							0.125063	0	22.7368	3.25	25.9868		67		1	1
28	c28_h2	1	c28_h2_w42	1	2	3	1							0	1	0.684211	0	0.684211		67		0	1
28	c28_h2	1	c28_h2_w43	1	2	3	1							0.158333	0	5.31579	1	6.31579		67		1	1
28	c28_h2	1	c28_h2_w44	1	2	3	1							0.0426966	0	11.2105	0.5	11.7105		67		1	1
28	c28_h2	1	c28_h2_w45	1	2	3	1							0.134578	0	8.84211	1.375	10.2171		67		1	1
28	c28_h2	1	c28_h2_w46	1	2	3	1							0.094126	0	8.42105	0.875	9.29605		67		1	1
28	c28_h2	1	c28_h2_w47	1	2	3	1							0.191919	0	1.05263	0.25	1.30263		67		1	1
28	c28_h2	1	c28_h2_w48	1	2	3	1							0.154472	0	7.52632	1.375	8.90132		67		1	1
28	c28_h2	1	c28_h2_w49	1	2	3	1							0.331497	0	4.78947	2.375	7.16447		67		1	1
28	c28_h2	1	c28_h2_w50	1	2	3	1							0.164338	0	8.26316	1.625	9.88816		67		1	1
28	c28_h2	1	c28_h2_w51	1	2	3	1							0.0957523	0	8.26316	0.875	9.13816		67		1	1
28	c28_h2	1	c28_h2_w52	1	2	3	1							0.247467	0	3.42105	1.125	4.54605		67		1	1
28	c28_h2	1	c28_h2_w53	1	2	3	1							0.117614	0	20.6316	2.75	23.3816		67		1	1
28	c28_h3	1	c28_h3_w54	0	2	3	1							0.159664	1	2.63158	0.5	3.13158		68		1	4
28	c28_h3	1	c28_h3_w55	0	2	3	1							0	0	87.7895	0	87.7895		68		0	4
28	c28_h3	1	c28_h3_w56	0	2	3	1							0.0994764	0	2.26316	0.25	2.51316		68		1	4
28	c28_h3	1	c28_h3_w57	0	2	3	1							0.0701464	0	48.0526	3.625	51.6776		68		1	4
28	c28_h3	1	c28_h3_w58	0	2	3	1							0.0646992	0	5.42105	0.375	5.79605		68		1	4
28	c28_h3	1	c28_h3_w59	0	2	3	1							0.0037676	0	66.1053	0.25	66.3553		68		1	4
28	c28_h3	1	c28_h3_w60	0	2	3	1							0.0233949	0	73.0526	1.75	74.8026		68		1	4
28	c28_h1	1	c28_h1_w61	1	2	3	1	0.425532	0	0.3	0.222222	0.522222								66	1		1
28	c28_h1	1	c28_h1_w62	0	2	3	1	0	0	0.1	0	0.1								66	0		4
28	c28_h1	1	c28_h1_w63	1	2	3	1	0	1	0.05	0	0.05								66	0		1
28	c28_h1	1	c28_h1_w64	1	2	3	1	0	1	1.9	0	1.9								66	0		1
29	c29_h1	0	c29_h1_w1	1	1	2	3	0	1	13.4545	0	13.4545								69	0		5
29	c29_h1	0	c29_h1_w2	1	1	2	3							0	1	1.34783	0	1.34783	3.91	69		0	1
29	c29_h1	0	c29_h1_w3	1	1	2	3						0.24	0	1	0.0434783	0	0.0434783	1	69		0	1
29	c29_h1	0	c29_h1_w4	1	1	2	3							0	1	5.47826	0	5.47826	3.72	69		0	1
29	c29_h1	0	c29_h1_w5	1	1	2	3							0	1	0.26087	0	0.26087	2.87	69		0	1
29	c29_h1	0	c29_h1_w6	1	1	2	3							0	1	0.521739	0	0.521739	1.17	69		0	1
29	c29_h2	0	c29_h2_w7	1	1	2	3							0	1	0.0434783	0	0.0434783		70		0	1
29	c29_h2	0	c29_h2_w8a	1	1	2	3	0	1	4.81818	0	4.81818	5.46	0	1	10.3478	0	10.3478	4.95	70	0	0	4
29	c29_h2	0	c29_h2_w8b	0	1	2	3							0	0	0.782609	0	0.782609		70		0	1
29	c29_h2	0	c29_h2_w9a	1	1	2	3	0	1	2	0	2	6.68	0	1	13.2174	0	13.2174	7.06	70	0	0	1
29	c29_h2	0	c29_h2_w9b	0	1	2	3							0	0	4.30435	0	4.30435		70		0	4
29	c29_h2	0	c29_h2_w10	1	1	2	3	0	1	2.5	0	2.5	3.4						1.22	70	0		1
29	c29_h2	0	c29_h2_w11a	1	1	2	3	0	1	0.227273	0	0.227273	3.76	0	1	1.43478	0	1.43478	2.67	70	0	0	1
29	c29_h2	0	c29_h2_w11b	0	1	2	3							0	0	0.913044	0	0.913044		70		0	4
29	c29_h2	0	c29_h2_w12	1	1	2	3						1.43	0	1	2.3913	0	2.3913	3.44	70		0	1
29	c29_h2	0	c29_h2_w13	1	1	2	3						4.22	0	1	0.0869565	0	0.0869565	0.38	70		0	1
29	c29_h2	0	c29_h2_w14	1	1	2	3						1.87	0	1	1.82609	0	1.82609	1.92	70		0	1
29	c29_h2	0	c29_h2_w15	1	1	2	3						15.95	0	1	0.0434783	0	0.0434783	9.86	70		0	1
29	c29_h2	0	c29_h2_w16	1	1	2	3						2.98	0	1	4.17391	0	4.17391	2.53	70		0	1
29	c29_h2	0	c29_h2_w17	1	1	2	3							0	1	0.347826	0	0.347826	6.78	70		0	1
30	c30_h1	0	c30_h1_w1	1	3	1	1	0.27027	0	11.1	4.11111	15.2111		0.0798912	0	24.4737	2.125	26.5987		72	1	1	1
30	c30_h1	0	c30_h1_w2	1	3	1	1	0.328542	0	10.9	5.33333	16.2333		0.291906	0	20.3158	8.375	28.6908		72	1	1	1
30	c30_h1	0	c30_h1_w3	0	3	1	1	0.00860585	0	12.8	0.111111	12.9111		0.0253266	0	24.0526	0.625	24.6776		72	1	1	4
30	c30_h1	0	c30_h1_w4	0	3	1	1	0	0	10.6	0	10.6		0	0	6.57895	0	6.57895		72	0	0	4
31	c31_h1	0	c31_h1_w1	1	2	3	1						2.6	0	1	0.157895	0	0.157895	2.4	73		0	1
31	c31_h2	0	c31_h2_w2	1	2	3	1	0	1	3.95	0	3.95	1.9	0	1	2.89474	0	2.89474	2.5	84	0	0	1
31	c31_h3	0	c31_h3_w3	1	2	3	1	0	1	15.6	0	15.6	2.9	0	1	10.8421	0	10.8421	2.7	85	0	0	1
31	c31_h4	0	c31_h4_w4	1	2	3	1	0	1	3.45	0	3.45								86	0		1
31	c31_h4	0	c31_h4_w5	1	2	3	1						2.1	0	1	2.78947	0	2.78947	2	86		0	1
31	c31_h5	0	c31_h5_w6	1	2	3	1	0	1	0.1	0	0.1	2	0	1	0.263158	0	0.263158	3.8	87	0	0	1
31	c31_h6	0	c31_h6_w8	1	2	3	1	0	1	0.1	0	0.1	3.2	0	1	0.473684	0	0.473684	3.5	88	0	0	1
31	c31_h6	0	c31_h6_w9	1	2	3	1	0	1	0.1	0	0.1								88	0		1
31	c31_h7	0	c31_h7_w10	1	2	3	1						2.2	0	1	20.1053	0	20.1053	2.8	89		0	1
31	c31_h8	0	c31_h8_w11	1	2	3	1	0	1	1.3	0	1.3	3	0	1	0.631579	0	0.631579	3	90	0	0	1
31	c31_h9	0	c31_h9_w12	1	2	3	1	0	1	0.35	0	0.35	3.7	0	1	0.368421	0	0.368421	6.7	91	0	0	1
31	c31_h9	0	c31_h9_w13	1	2	3	1	0	1	0.1	0	0.1								91	0		1
31	c31_h10	0	c31_h10_w14	1	2	3	1						2.3	0	1	0.263158	0	0.263158		74		0	1
31	c31_h11	0	c31_h11_w15	1	2	3	1						2.5	0	1	3.10526	0	3.10526	1.6	75		0	1
31	c31_h12	0	c31_h12_w16	1	2	3	1	0	1	1.6	0	1.6	5.9	0	1	1.52632	0	1.52632	4.3	76	0	0	1
31	c31_h13	0	c31_h13_w17	1	2	3	1							0	1	3.05263	0	3.05263	2.4	77		0	1
31	c31_h13	0	c31_h13_w18	1	2	3	1	0	1	10.2	0	10.2	2.2	0	1	0.31579	0	0.31579	1.9	77	0	0	1
31	c31_h13	0	c31_h13_w19	1	2	3	1	0	1	2.65	0	2.65								77	0		1
31	c31_h14	0	c31_h14_w21	1	2	3	1	0	1	1.3	0	1.3	2.2	0	1	1.31579	0	1.31579	2.5	78	0	0	1
31	c31_h15	0	c31_h15_w22	1	2	3	1	0	1	0.05	0	0.05								79	0		1
31	c31_h16	0	c31_h16_w23	1	2	3	1	0	1	0.05	0	0.05	1.8	0	1	0.0526316	0	0.0526316	2.8	80	0	0	1
31	c31_h17	0	c31_h17_w24	1	2	3	1	0	1	0.05	0	0.05								81	0		1
31	c31_h17	0	c31_h17_w25	1	2	3	1	0.15625	0	0.6	0.111111	0.711111								81	1		1
31	c31_h17	0	c31_h17_w26	1	2	3	1	0.221882	0	33.9	9.66667	43.5667		0.202092	0	30.1053	7.625	37.7303		81	1	1	1
31	c31_h17	0	c31_h17_w27	1	2	3	1	0.200334	0	23.95	6	29.95		0.102528	0	20.7895	2.375	23.1645		81	1	1	1
31	c31_h17	0	c31_h17_w28	1	2	3	1	0.0742115	0	24.95	2	26.95		0.0648464	0	21.6316	1.5	23.1316		81	1	1	1
31	c31_h17	0	c31_h17_w29	1	2	3	1							0.0954007	0	29.6316	3.125	32.7566		81		1	1
31	c31_h17	0	c31_h17_w30	1	2	3	1	0.216854	0	31.7	8.77778	40.4778		0.277308	0	30.9474	11.875	42.8224		81	1	1	3
31	c31_h17	0	c31_h17_w31	0	2	3	1	0.0606244	0	51.65	3.33333	54.9833	8.3	0.0972459	0	48.7368	5.25	53.9868	13.4	81	1	1	4
31	c31_h17	0	c31_h17_w32	1	2	3	1	0.19802	0	14.4	3.55556	17.9556	3.1	0.263607		18.1579	6.5	24.6579	3.4	81	1	1	1
31	c31_h17	0	c31_h17_w33	1	2	3	1	0	1	5.05	0	5.05								81	0		1
31	c31_h18	0	c31_h18_w34	1	2	3	1	0	1	8.15	0	8.15		0	1	11.8947	0	11.8947		82	0	0	1
31	c31_h18	0	c31_h18_w35	1	2	3	1	0	1	17.3	0	17.3		0	1	11.1053	0	11.1053		82	0	0	1
31	c31_h19	0	c31_h19_w36	1	2	3	1							0	1	0.578947	0	0.578947		83		0	1
32	c32_h1	1	c32_h1_w1	1	3	1	3	0	1	4.8	0	4.8								92	0		1
32	c32_h1	1	c32_h1_w2	1	3	1	3	0	1	0.7	0	0.7								92	0		1
32	c32_h1	1	c32_h1_w3	1	3	1	3	0	1	0.7	0	0.7								92	0		1
32	c32_h1	1	c32_h1_w4	1	3	1	3	0	1	5.78478	0	5.78478								92	0		1
32	c32_h1	1	c32_h1_w5	0	3	1	3	0	0	0.25	0	0.25								92	0		4
32	c32_h1	1	c32_h1_w6	1	3	1	3	0	1	0.75	0	0.75								92	0		1
32	c32_h1	1	c32_h1_w7	1	3	1	3	0	1	0.3	0	0.3								92	0		1
32	c32_h1	1	c32_h1_w8	0	3	1	3	0	0	0.65	0	0.65								92	0		4
32	c32_h1	1	c32_h1_w9	1	3	1	3	0	1	4.55	0	4.55								92	0		2
32	c32_h1	1	c32_h1_w10	1	3	1	3	0	1	4.55	0	4.55								92	0		1
32	c32_h1	1	c32_h1_w11	1	3	1	3	0	1	4.4	0	4.4								92	0		3
33	c33_h1	0	c33_h1_w1	1	1	3	3	0	1	5.2	0	5.2		0	1	6.26316	0	6.26316		93	0	0	5
33	c33_h1	0	c33_h1_w2	1	1	3	3	0	1	1.6	0	1.6		0	1	0.684211	0	0.684211		93	0	0	5
33	c33_h1	0	c33_h1_w3	1	1	3	3	0	1	0.55	0	0.55		0	1	0.105263	0	0.105263		93	0	0	5
33	c33_h1	0	c33_h1_w4	1	1	3	3	0	1	0.2	0	0.2		0	1	0.157895	0	0.157895		93	0	0	5
33	c33_h1	0	c33_h1_w5	1	1	3	3	0	1	9.65	0	9.65		0	1	4.94737	0	4.94737		93	0	0	5
33	c33_h1	0	c33_h1_w6	1	1	3	3							0	1	0.210526	0	0.210526		93		0	5
33	c33_h1	0	c33_h1_w7	1	1	3	3	0	1	0.2	0	0.2								93	0		5
33	c33_h1	0	c33_h1_w8	1	1	3	3	0	1	6.9	0	6.9		0	1	5.36842	0	5.36842		93	0	0	5
33	c33_h1	0	c33_h1_w9	1	1	3	3	0	1	2.5	0	2.5		0	1	2.05263	0	2.05263		93	0	0	5
33	c33_h1	0	c33_h1_w10	1	1	3	3							0	1	0.0526316	0	0.0526316		93		0	5
34	c34_h1	1	c34_h1_w1	1	2	2	2	0	1	32.2273	0	32.2273	5.72941	0	1	7.13044	0	7.13044	4.63158	94	0	0	1
34	c34_h1	1	c34_h1_w2	1	2	2	2	0	1	0.0909091	0	0.0909091		0	1	0.217391	0	0.217391	0.03	94	0	0	1
34	c34_h1	1	c34_h1_w3	1	2	2	2	0.307598	0	51.2727	22.7778	74.0505	1.82581	0.236119	0	37.6087	11.625	49.2337	15.908	94	1	1	3
34	c34_h1	1	c34_h1_w4	1	2	2	2	0	1	0.909091	0	0.909091		0	1	0.0869565	0	0.0869565	2.08	94	0	0	1
34	c34_h1	1	c34_h1_w5	1	2	2	2	0.0247181	0	127.136	3.22222	130.359	5.76336	0.0118793	0	72.7826	0.875	73.6576	5.66	94	1	1	2
34	c34_h1	1	c34_h1_w6	1	2	2	2	0.024983	0	108.409	2.77778	111.187	4.31452	0.0123017	0	60.2174	0.75	60.9674	5.83	94	1	1	1
34	c34_h1	1	c34_h1_w7	1	2	2	2	0	1	32.1364	0	32.1364		0	1	7.13044	0	7.13044		94	0	0	1
34	c34_h1	1	c34_h1_w8	1	2	2	2	0.0868535	0	58.4091	5.55556	63.9646	4.58852	0.0972204	0	38.3043	4.125	42.4293	5.01	94	1	1	1
34	c34_h1	1	c34_h1_w9	1	2	2	2	0.00863549	0	102.046	0.888889	102.934	5.51579	0.022977	0	63.7826	1.5	65.2826	5.54	94	1	1	1
34	c34_h1	1	c34_h1_w10	1	2	2	2	0.0469802	0	103.682	5.11111	108.793	5.22374	0.0702137	0	46.3478	3.5	49.8478	7.16	94	1	1	1
34	c34_h1	1	c34_h1_w11	1	2	2	2	0.0859375	0	80.3636	7.55556	87.9192	7.03306	0.0441798	0	67.6087	3.125	70.7337	6.76596	94	1	1	3
34	c34_h1	1	c34_h1_w12	1	2	2	2	0.0417537	0	76.5	3.33333	79.8333	5.39759	0.114936	0	34.6522	4.5	39.1522	5.88024	94	1	1	1
34	c34_h1	1	c34_h1_w13	1	2	2	2	0.141451	0	161.182	26.5556	187.737	6.92623	0.107821	0	78.6087	9.5	88.1087	5.83846	94	1	1	3
34	c34_h1	1	c34_h1_w14	1	2	2	2	0.0116897	0	84.5455	1	85.5455	5.37017	0.0479766	0	49.6087	2.5	52.1087	5.75843	94	1	1	1
34	c34_h1	1	c34_h1_w15	1	2	2	2	0.0623962	0	68.4545	4.55556	73.0101	6.45946	0.0223605	0	54.6522	1.25	55.9022	5.4058	94	1	1	1
34	c34_h1	1	c34_h1_w16	0	2	2	2	0.00304701	0	181.773	0.555556	182.328	15.68	0.00162441	0	153.652	0.25	153.902	15	94	1	1	4
34	c34_h1	1	c34_h1_w17	0	2	2	2	0.0100082	0	164.864	1.66667	166.53	16	0.00169729	0	147.043	0.25	147.293		94	1	1	4
34	c34_h1	1	c34_h1_w18	1	2	2	2	0.308446	0	51.3182	22.8889	74.2071		0.236119	0	37.6087	11.625	49.2337		94	1	1	3
34	c34_h1	1	c34_h1_w19	1	2	2	2	0	1	0.909091	0	0.909091		0	1	0.0869565	0	0.0869565		94	0	0	1
34	c34_h2	1	c34_h2_w20	1	2	2	2	0.00665618	0	82.9091	0.555556	83.4646	4.43151	0	1	49.0435	0	49.0435	4.2	95	1	0	1
34	c34_h2	1	c34_h2_w21	1	2	2	2	0	1	41.6818	0	41.6818	4.19	0.0228039	0	26.7826	0.625	27.4076	4.18	95	0	1	1
34	c34_h2	1	c34_h2_w22	0	2	2	2	0.00859677	0	256.273	2.22222	258.495		0.00276316	0	225.565	0.625	226.19		95	1	1	4
34	c34_h2	1	c34_h2_w23	1	2	2	2	0.00521543	0	84.7727	0.444444	85.2172		0.01128	0	54.7826	0.625	55.4076		95	1	1	1
34	c34_h2	1	c34_h2_w24	1	2	2	2	0.00662326	0	133.318	0.888889	134.207	4.85256	0.0179716	0	68.3043	1.25	69.5543	4.81	95	1	1	1
35	c35_h1	0	c35_h1_w1	0	3	2	2	0.00913659	0	72.3	0.666667	72.9667	132.2	0.0122818	0	70.3684	0.875	71.2434	84.24	96	1	1	4
35	c35_h1	0	c35_h1_w2	1	3	2	2	0.0863931	0	2.35	0.222222	2.57222	12.42							96	1		1
35	c35_h1	0	c35_h1_w3	1	3	2	2	0	1	0.05	0	0.05	1							96	0		1
35	c35_h1	0	c35_h1_w4	1	3	2	2	0	1	1.65	0	1.65	47.88	0.0444965	0	2.68421	0.125	2.80921	5.4	96	0	1	1
35	c35_h1	0	c35_h1_w5	1	3	2	2	0.0566572	0	1.85	0.111111	1.96111	1.55	0.0690909	0	1.68421	0.125	1.80921	132	96	1	1	1
35	c35_h1	0	c35_h1_w6	1	3	2	2							0.391442	0	2.52632	1.625	4.15132	5.14	96		1	1
35	c35_h1	0	c35_h1_w7	1	3	2	2							0	1	0.210526	0	0.210526	79	96		0	1
35	c35_h1	0	c35_h1_w8	1	3	2	2	0.28043	0	13.4	5.22222	18.6222	22.95	0.364972	0	14.7895	8.5	23.2895	12.58	96	1	1	1
35	c35_h1	0	c35_h1_w9	1	3	2	2							0.137824	0	5.47368	0.875	6.34868		96		1	1
35	c35_h1	0	c35_h1_w10	1	3	2	2	0.207254	0	2.55	0.666667	3.21667	5.88							96	1		1
35	c35_h1	0	c35_h1_w11	0	3	2	2	0	0	95	0	95	78.97	0.00480162	0	103.632	0.5	104.132	65.85	96	0	1	4
35	c35_h1	0	c35_h1_w12	1	3	2	2	0.0277503	0	27.25	0.777778	28.0278	63.72	0.0139194	0	35.4211	0.5	35.9211	45.45	96	1	1	1
35	c35_h1	0	c35_h1_w13	1	3	2	2	0.0633683	0	21.35	1.44444	22.7944	29.79	0.061397	0	24.8421	1.625	26.4671	25.33	96	1	1	1
35	c35_h1	0	c35_h1_w14	1	3	2	2	0.0568277	0	31.35	1.88889	33.2389	40.25	0.0622711	0	32	2.125	34.125	4.61	96	1	1	1
35	c35_h1	0	c35_h1_w15	1	3	2	2	0.102088	0	32.25	3.66667	35.9167	15.33	0.14789	0	27.3684	4.75	32.1184	16.23	96	1	1	1
35	c35_h1	0	c35_h1_w16	1	3	2	2	0.138265	0	13.85	2.22222	16.0722	42.8	0.126949	0	12.8947	1.875	14.7697	20.38	96	1	1	2
35	c35_h1	0	c35_h1_w17	1	3	2	2	0.270936	0	29.6	11	40.6	24.33	0.20153	0	30.2105	7.625	37.8355	17.21	96	1	1	1
35	c35_h1	0	c35_h1_w18	1	3	2	2	0.118983	0	27.15	3.66667	30.8167	45.95	0.158803	0	20.5263	3.875	24.4013	32.21	96	1	1	1
35	c35_h1	0	c35_h1_w19	1	3	2	2	0.096181	0	35.5	3.77778	39.2778	35.81	0.0980548	0	29.8947	3.25	33.1447	24.07	96	1	1	1
36	c36_h1	1	c36_h1_w1	1	1	1	1	0	1	0.0434783	0	0.0434783	1.49						1	97	0		1
36	c36_h1	1	c36_h1_w2	1	1	1	1	0.0686567	0	6.78261	0.5	7.28261	4.09	0.0086629	0	14.3043	0.125	14.4293	4.5	97	1	1	1
36	c36_h1	1	c36_h1_w3	1	1	1	1	0.0962343	0	1.17391	0.125	1.29891	2.41	0.103139	0	1.08696	0.125	1.21196	2.54	97	1	1	1
36	c36_h1	1	c36_h1_w4	1	1	1	1	0.296987	0	10.6522	4.5	15.1522	6.82	0.224326	0	7.34783	2.125	9.47283	6.75	97	1	1	1
36	c36_h1	1	c36_h1_w5	1	1	1	1	0.146067	0	19	3.25	22.25	6.2	0.0314982	0	19.2174	0.625	19.8424	6.16	97	1	1	1
36	c36_h1	1	c36_h1_w6	1	1	1	1	0.0609271	0	30.8261	2	32.8261	4.64	0.0167663	0	36.6522	0.625	37.2772	5.3	97	1	1	1
36	c36_h1	1	c36_h1_w7	1	1	1	1	0	1	9.6087	0	9.6087	3.33	0.0146404	0	16.8261	0.25	17.0761	4.84	97	0	1	1
36	c36_h1	1	c36_h1_w8	1	1	1	1	0.410657	0	22.7826	15.875	38.6576	1.2	0.366614	0	19.6522	11.375	31.0272		97	1	1	1
36	c36_h1	1	c36_h1_w9	1	1	1	1	0.0763501	0	62	5.125	67.125	4.33	0.071954	0	59.6522	4.625	64.2772	5.01	97	1	1	2
36	c36_h1	1	c36_h1_w10	0	1	1	1	0	0	10.1304	0	10.1304		0.0216369	0	5.65217	0.125	5.77717		97	0	1	2
36	c36_h1	1	c36_h1_w11	1	1	1	1	0.258838	0	35.4348	12.375	47.8098	4.38	0.263173	0	28.3478	10.125	38.4728	2.95	97	1	1	3
36	c36_h1	1	c36_h1_w12	0	1	1	1	0.00378684	0	98.6522	0.375	99.0272	22.81	0.00560292	0	88.7391	0.5	89.2391	27.42	97	1	1	4
36	c36_h1	1	c36_h1_w13	1	1	1	1	0.0520127	0	22.7826	1.25	24.0326	7.27	0.0224244	0	16.3478	0.375	16.7228	7.78	97	1	1	1
36	c36_h1	1	c36_h1_w14	1	1	1	1	0.130407	0	29.1739	4.375	33.5489	4.1	0.105666	0	25.3913	3	28.3913	5.67	97	1	1	1
36	c36_h1	1	c36_h1_w15	1	1	1	1	0.0359937	0	23.4348	0.875	24.3098	4.3	0.0205541	0	23.8261	0.5	24.3261	4.22	97	1	1	1
36	c36_h1	1	c36_h1_w16	1	1	1	1	1	0	0	0.25	0.25		0	1	0.130435	0	0.130435		97	1	0	1
36	c36_h1	1	c36_h1_w17	1	1	1	1	0.0373984	0	25.7391	1	26.7391	3.99	0.0500217	0	23.7391	1.25	24.9891	4.13	97	1	1	1
36	c36_h1	1	c36_h1_w18	1	1	1	1	0.224588	0	52.6522	15.25	67.9022	8.82	0.206454	0	37.9565	9.875	47.8315	5.11	97	1	1	2
36	c36_h2	1	c36_h2_w19	1	1	1	1	0.0762629	0	25.7391	2.125	27.8641	4.13	0.0555109	0	25.5217	1.5	27.0217	3.54	98	1	1	1
36	c36_h2	1	c36_h2_w20	1	1	1	1	0	1	0.0434783	0	0.0434783	11.22						5.57	98	0		1
36	c36_h2	1	c36_h2_w21	1	1	1	1							0	1	10.5652	0	10.5652		98		0	1
36	c36_h2	1	c36_h2_w22	1	1	1	1							0	1	0.478261	0	0.478261		98		0	1
36	c36_h2	1	c36_h2_w23	1	1	1	1	0.39774	0	28.3913	18.75	47.1413	1.09	0.260654	0	25.1739	8.875	34.0489	1.77	98	1	1	1
36	c36_h2	1	c36_h2_w24	1	1	1	1	0.307039	0	24.8261	11	35.8261	2.35	0.137519	0	25.087	4	29.087	2.69	98	1	1	1
36	c36_h2	1	c36_h2_w25	1	1	1	1						5.27	0.0440895	0	16.2609	0.75	17.0109		98		1	3
36	c36_h2	1	c36_h2_w26	1	1	1	1	0.102587	0	21.8696	2.5	24.3696	5.27						39.33	98	1		3
36	c36_h2	1	c36_h2_w27	0	1	1	1	0.00388842	0	64.0435	0.25	64.2935	17.79	0	0	48.8261	0	48.8261	8.15	98	1	0	4
36	c36_h2	1	c36_h2_w28	0	1	1	1	0	0	1.65217	0	1.65217		0	0	0.0869565	0	0.0869565		98	0	0	4
36	c36_h2	1	c36_h2_w29	1	1	1	1	0.0504131	0	30.6087	1.625	32.2337	4.06	0.356037	0	1.13044	0.625	1.75544		98	1	1	1
36	c36_h2	1	c36_h2_w30	1	1	1	1	0.125186	0	9.6087	1.375	10.9837	2.49	0.06613	0	8.82609	0.625	9.45109	2.64	98	1	1	1
36	c36_h2	1	c36_h2_w31	1	1	1	1	0	1	1.08696	0	1.08696	4.06							98	0		2
37	c37_h1	1	c37_h1_w1a	0	3	3	2	0.0195745	0	6.26087	0.125	6.38587	8.7						7.1	99	1		4
37	c37_h1	1	c37_h1_w1b	1	3	3	2	0.0694864	0	23.4348	1.75	25.1848	8.7	0.0623789	0	26.3043	1.75	28.0543	7.1	99	1	1	1
37	c37_h1	1	c37_h1_w2a	0	3	3	2	0.0248112	0	4.91304	0.125	5.03804	6						6.6	99	1		4
37	c37_h1	1	c37_h1_w2b	1	3	3	2	0.0763729	0	19.6522	1.625	21.2772	6	0.0816568	0	25.3043	2.25	27.5543	6.6	99	1	1	1
37	c37_h1	1	c37_h1_w3a	0	3	3	2	0.00237628	0	52.4783	0.125	52.6033	35.9	0	0	30.8261	0	30.8261	18.5	99	1	0	4
37	c37_h1	1	c37_h1_w3b	1	3	3	2	0	1	0.565217	0	0.565217	35.9						18.5	99	0		1
37	c37_h2	1	c37_h2_w4	0	3	3	2	1	0	0	8.25	8.25	20.4	0.156997	1	42.9565	8	50.9565	23.6	100	1	1	4
38	c38_h1	0	c38_h1_w1	0	2	1	1	0	0	0.272727	0	0.272727		0	0	0.0434783	0	0.0434783		101	0	0	4
38	c38_h1	0	c38_h1_w3	1	2	1	1	0	1	0.909091	0	0.909091		0	1	0.173913	0	0.173913		101	0	0	1
38	c38_h1	0	c38_h1_w4	1	2	1	1	0	1	0.0454545	0	0.0454545								101	0		1
38	c38_h1	0	c38_h1_w5	1	2	1	1	0	1	0.0909091	0	0.0909091								101	0		1
38	c38_h1	0	c38_h1_w6	0	2	1	1	0	0	0.681818	0	0.681818		0	0	0.0434783	0	0.0434783		101	0	0	4
38	c38_h1	0	c38_h1_w7	1	2	1	1	0	1	0.363636	0	0.363636		0	1	0.0434783	0	0.0434783		101	0	0	1
38	c38_h1	0	c38_h1_w8	1	2	1	1	0	1	0.136364	0	0.136364								101	0		1
38	c38_h1	0	c38_h1_w9	1	2	1	1	0	1	0.272727	0	0.272727		0	1	0.130435	0	0.130435		101	0	0	1
38	c38_h1	0	c38_h1_w10	1	2	1	1	0	1	0.272727	0	0.272727								101	0		1
38	c38_h1	0	c38_h1_w11	1	2	1	1	0	1	0.0909091	0	0.0909091		0	1	0.0434783	0	0.0434783		101	0	0	1
38	c38_h1	0	c38_h1_w12	1	2	1	1							0	1	0.0434783	0	0.0434783		101		0	2
38	c38_h1	0	c38_h1_w13	1	2	1	1							0	1	0.26087	0	0.26087		101		0	1
38	c38_h1	0	c38_h1_w14	1	2	1	1	0	1	0.0454545	0	0.0454545								101	0		1
38	c38_h1	0	c38_h1_w15	0	2	1	1	0	0	40.8636	0	40.8636		0	0	2.30435	0	2.30435		101	0	0	4
38	c38_h1	0	c38_h1_w16	1	2	1	1	0.130178	0	4.45455	0.666667	5.12121		0	1	0.521739	0	0.521739		101	1	0	1
38	c38_h1	0	c38_h1_w17	1	2	1	1	0.319003	0	33.6818	15.7778	49.4596		0.0957004	0	7.08696	0.75	7.83696		101	1	1	1
38	c38_h1	0	c38_h1_w18	0	2	1	1	0.00622877	0	17.7273	0.111111	17.8384		0.0397237	0	6.04348	0.25	6.29348		101	1	1	4
38	c38_h1	0	c38_h1_w19	1	2	1	1	0.158273	0	2.36364	0.444444	2.80808		0	1	1.3913	0	1.3913		101	1	0	1
38	c38_h1	0	c38_h1_w20	0	2	1	1							0	0	4.6087	0	4.6087		101		0	4
38	c38_h1	0	c38_h1_w21	1	2	1	1	0.063821	0	45.6364	3.11111	48.7475		0.0626703	0	3.73913	0.25	3.98913		101	1	1	1
38	c38_h1	0	c38_h1_w22	1	2	1	1	0.0720756	0	24.3182	1.88889	26.2071		0	1	2.82609	0	2.82609		101	1	0	1
38	c38_h1	0	c38_h1_w23	0	2	1	1	0	0	0.227273	0	0.227273								101	0		4
38	c38_h1	0	c38_h1_w24	1	2	1	1	0.12126	0	22.5455	3.11111	25.6566		0.0779661	0	1.47826	0.125	1.60326		101	1	1	1
38	c38_h1	0	c38_h1_w25	1	2	1	1	0.55	0	0.0909091	0.111111	0.20202		1	0	0	0.125	0.125		101	1	1	1
38	c38_h1	0	c38_h1_w26	1	2	1	1	0.0983494	0	39.7273	4.33333	44.0606		0.0282209	0	4.30435	0.125	4.42935		101	1	1	1
38	c38_h1	0	c38_h1_w27	1	2	1	1	0.652062	0	1.36364	2.55556	3.91919		0.217666	0	1.34783	0.375	1.72283		101	1	1	1
38	c38_h1	0	c38_h1_w28	1	2	1	1	0.152024	0	39.0455	7	46.0455		0	1	2.43478	0	2.43478		101	1	0	3
38	c38_h1	0	c38_h1_w29	1	2	1	1	0.0108669	0	40.4545	0.444444	40.899		0	1	4.21739	0	4.21739		101	1	0	1
38	c38_h1	0	c38_h1_w30	1	2	1	1	0.221761	0	39.7727	11.3333	51.1061		0.156463	0	1.34783	0.25	1.59783		101	1	1	1
38	c38_h1	0	c38_h1_w31	1	2	1	1	0	1	0.363636	0	0.363636								101	0		1
38	c38_h1	0	c38_h1_w32	1	2	1	1	0	1	81	0	81		0	1	8.3913	0	8.3913		101	0	0	4
38	c38_h1	0	c38_h1_w33	0	2	1	1	0	0	6.72727	0	6.72727		0	0	0.565217	0	0.565217		101	0	0	4
38	c38_h2	0	c38_h2_w35	0	2	1	1	0	0	55.5909	0	55.5909		0	0	4.86956	0	4.86956		102	0	0	4
39	c39_h1	1	c39_h1_w1	1	2	2	1	0.123523	0	4.43478	0.625	5.05978	3.24	0	1	4.68182	0	4.68182	2.78	103	1	0	1
39	c39_h1	1	c39_h1_w2	1	2	2	1	0.1133	0	25.4348	3.25	28.6848	3.19	0.00859375	0	12.8182	0.111111	12.9293	3.53	103	1	1	1
39	c39_h1	1	c39_h1_w3	1	2	2	1	0.0337662	0	93	3.25	96.25	4.49	0.0197664	0	49.5909	1	50.5909	5.33	103	1	1	1
39	c39_h1	1	c39_h1_w4	0	2	2	1	0	0	17.4348	0	17.4348	17.91	0	0	12.0455	0	12.0455	28.42	103	0	0	4
39	c39_h1	1	c39_h1_w5	0	2	2	1	0	0	65.0435	0	65.0435	18.31	0.00324436	0	34.1364	0.111111	34.2475	23.16	103	0	1	4
39	c39_h1	1	c39_h1_w6	1	2	2	1	0.200487	0	42.8696	10.75	53.6196	4.07	0.161668	0	21.3182	4.11111	25.4293	4.24	103	1	1	3
39	c39_h1	1	c39_h1_w7	1	2	2	1	0.116814	0	17.9565	2.375	20.3315	2.49	0.0215475	0	10.0909	0.222222	10.3131	2.74	103	1	1	1
39	c39_h1	1	c39_h1_w8	1	2	2	1	0.0221367	0	11.0435	0.25	11.2935		0.0124434	0	8.81818	0.111111	8.92929		103	1	1	1
40	c40_h1	1	c40_h1_w1	0	3	1	1						10.4	0.033923	0	88.6	3.11111	91.7111	6.9	107		1	4
40	c40_h1	1	c40_h1_w2	1	3	1	1							0.255548	0	6.15	2.11111	8.26111		107		1	2
40	c40_h1	1	c40_h1_w3	1	3	1	1	0.0462555	0	41.2381	2	43.2381	4.4	0.0483848	0	37.15	1.88889	39.0389	4.4	107	1	1	1
40	c40_h1	1	c40_h1_w4	0	3	1	1	0.00892781	0	138.762	1.25	140.012								107	1		4
41	c41_h1	0	c41_h1_w1	1	1	2	2	1	0	0	3.375	3.375		1	0	0	1.875	1.875		108	1	1	1
41	c41_h1	0	c41_h1_w2	1	1	2	2	0	1	11.1905	0	11.1905								108	0		1
41	c41_h1	0	c41_h1_w3	1	1	2	2							0.0180754	0	33.9524	0.625	34.5774		108		1	1
41	c41_h1	0	c41_h1_w4	1	1	2	2	1	0	0	5.125	5.125		1	0		4.5	4.5		108	1	1	3
41	c41_h1	0	c41_h1_w5	0	1	2	2							0.0059778	0	41.5714	0.25	41.8214		108		1	4
41	c41_h1	0	c41_h1_w6	0	1	2	2	0	0	5.66667	0	5.66667								108	0		4
41	c41_h1	0	c41_h1_w7	1	1	2	2	0	1	27.2381	0	27.2381								108	0		1
41	c41_h1	0	c41_h1_w8	1	1	2	2							0.0538838	0	24.1429	1.375	25.5179		108		1	1
41	c41_h1	0	c41_h1_w9	1	1	2	2							1	0	0	0.5	0.5		108		1	1
41	c41_h1	0	c41_h1_w10	1	1	2	2	0	1	7.33333	0	7.33333								108	0		5
42	c42_h1	0	c42_h1_w11	1	3	3	3	0.0179641	0	41	0.75	41.75	20.1	0.00988235	0	50.0952	0.5	50.5952	18.1	109	1	1	1
43	c43_h1	1	c43_h1_w1	1	2	2	2	0	1	0.0869565	0	0.0869565								110	0		1
43	c43_h1	1	c43_h1_w2	0	2	2	2	0.0203669	0	84.1739	1.75	85.9239	9.6	0.0518719	0	45.6957	2.5	48.1957	13.4	110	1	1	1
43	c43_h1	1	c43_h1_w3	0	2	2	2	0.0824373	0	27.8261	2.5	30.3261	9	0.0897269	0	38.0435	3.75	41.7935	9	110	1	1	4
43	c43_h1	1	c43_h1_w4a	1	2	2	2	0	1	4.91304	0	4.91304	2.8	0.04	0	6	0.25	6.25	2.2	110	0	1	1
43	c43_h1	1	c43_h1_w4b	0	2	2	2							0	0	0.0434783	0	0.0434783		110		0	4
43	c43_h1	1	c43_h1_w5	1	2	2	2	0	1	3.08696	0	3.08696	1.5	0.115578	0	2.86957	0.375	3.24457	1.8	110	0	1	1
43	c43_h1	1	c43_h1_w6	1	2	2	2	0.0301807	0	65.6957	1.625	67.3207	5.9	0.0362531	0	46.5217	1.75	48.2717	4.7	110	1	1	2
43	c43_h1	1	c43_h1_w7	1	2	2	2	0.0301807	0	52.2174	1.625	53.8424	11.4	0.0128191	0	48.1304	0.625	48.7554	5.4	110	1	1	2
43	c43_h1	1	c43_h1_w8	1	2	2	2	0.324261	0	29.9565	14.375	44.3315	3.9	0.337841	0	30.8696	15.75	46.6196	3.3	110	1	1	3
43	c43_h1	1	c43_h1_w9	1	2	2	2	0.22656	0	34.5652	10.125	44.6902	6	0.0796767	0	34.6522	3	37.6522	5.4	110	1	1	1
43	c43_h1	1	c43_h1_w10	1	2	2	2	0.0300766	0	28.2174	0.875	29.0924	5.4	0.0324531	0	26.087	0.875	26.962	6.7	110	1	1	1
43	c43_h1	1	c43_h1_w11	1	2	2	2	0.258976	0	18.9565	6.625	25.5815	4.6	0.252965	0	18.8261	6.375	25.2011	5.4	110	1	1	1
43	c43_h1	1	c43_h1_w12	1	2	2	2	0.0663412	0	22.8696	1.625	24.4946	6.4	0.0119357	0	20.6957	0.25	20.9457	5.9	110	1	1	1
43	c43_h1	1	c43_h1_w13	1	2	2	2	0.0300654	0	16.1304	0.5	16.6304	3.5	0.059637	0	11.8261	0.75	12.5761	3.6	110	1	1	1
43	c43_h1	1	c43_h1_w14	1	2	2	2	0.147231	0	16.6522	2.875	19.5272	7.9	0.112131	0	16.8261	2.125	18.9511	7.5	110	1	1	2
43	c43_h1	1	c43_h1_w15	1	2	2	2	0.0232715	0	47.2174	1.125	48.3424	7.3	0.0238177	0	30.7391	0.75	31.4891	7.4	110	1	1	1
43	c43_h1	1	c43_h1_w16	1	2	2	2	0.318838	0	50.7391	23.75	74.4891	1.4	0.366117	0	48.4783	28	76.4783	1.5	110	1	1	1
43	c43_h1	1	c43_h1_w17	1	2	2	2	0.0155175	0	39.6522	0.625	40.2772	6.9	0.0177606	0	41.4783	0.75	42.2283	9.1	110	1	1	1
43	c43_h1	1	c43_h1_w18	1	2	2	2	0	1	0.173913	0	0.173913								110	0		1
44	c44_h1	0	c44_h1_w1	0	1	1	2													111
45	c45_h1	1	c45_h1_w1	1	1	2	3	0.190332	0	38.2857	9	47.2857		0.259885	0	29.1905	10.25	39.4405		112	1	1	3
45	c45_h1	1	c45_h1_w2	1	1	2	3	0.195896	0	20.5238	5	25.5238		0.208624	0	22.8571	5.875	28.7321		112	1	1	1
45	c45_h1	1	c45_h1_w3	1	1	2	3	0.0395182	0	15.1905	0.625	15.8155		0.0876217	0	11.7143	1.125	12.8393		112	1	1	1
45	c45_h1	1	c45_h1_w4	1	1	2	3	0.224771	0	24.1429	7	31.1429		0.41207	0	18.9048	13.25	32.1548		112	1	1	1
45	c45_h1	1	c45_h1_w5	1	1	2	3	0.0452045	0	23.7619	1.125	24.8869		0.0392035	0	18.3809	0.75	19.1309		112	1	1	1
45	c45_h1	1	c45_h1_w6	1	1	2	3	0.120459	0	27.3809	3.75	31.1309		0.0802256	0	30.0952	2.625	32.7202		112	1	1	1
45	c45_h1	1	c45_h1_w7	1	1	2	3	0.0898851	0	24.0476	2.375	26.4226		0.0685954	0	23.7619	1.75	25.5119		112	1	1	1
45	c45_h1	1	c45_h1_w8	1	1	2	3	0.0856492	0	57.3809	5.375	62.7559		0.152259	0	36.1905	6.5	42.6905		112	1	1	2
45	c45_h1	1	c45_h1_w9	1	1	2	3	0.0166008	0	29.6191	0.5	30.1191		0.0497358	0	31.0476	1.625	32.6726		112	1	1	1
45	c45_h1	1	c45_h1_w10	1	1	2	3	0.083344	0	42.6191	3.875	46.4941		0.11041	0	40.2857	5	45.2857		112	1	1	1
45	c45_h1	1	c45_h1_w11	1	1	2	3	0.0770844	0	20.9524	1.75	22.7024		0.095535	0	31.9524	3.375	35.3274		112	1	1	1
45	c45_h1	1	c45_h1_w12	1	1	2	3	0.146408	0	16.7619	2.875	19.6369		0.160656	0	13.7143	2.625	16.3393		112	1	1	1
45	c45_h1	1	c45_h1_w13	1	1	2	3	0.0281232	0	30.2381	0.875	31.1131		0.0261911	0	23.2381	0.625	23.8631		112	1	1	1
45	c45_h1	1	c45_h1_w14	1	1	2	3	0.142604	0	17.2857	2.875	20.1607		0.13073	0	9.14286	1.375	10.5179		112	1	1	1
45	c45_h1	1	c45_h1_w15	1	1	2	3	0	1	72.8095	0	72.8095		0	1	85.2381	0	85.2381		112	0	0	2
45	c45_h1	1	c45_h1_w16	1	1	2	3	0	1	91.7143	0	91.7143		0	1	78.8095	0	78.8095		112	0	0	2
45	c45_h1	1	c45_h1_w17	1	1	2	3							0	1	0.190476	0	0.190476		112		0	3
45	c45_h2	1	c45_h2_w18	1	1	2	3	0	1	1.19048	0	1.19048		0.014196	0	60.7619	0.875	61.6369		113	0	1	3
45	c45_h2	1	c45_h2_w19	1	1	2	3	0.0405859	0	56.1429	2.375	58.5179		0.0076689	0	48.5238	0.375	48.8988		113	1	1	1
45	c45_h2	1	c45_h2_w20	1	1	2	3	0.38851	0	14.9524	9.5	24.4524		0.454109	0	13.5238	11.25	24.7738		113	1	1	1
45	c45_h2	1	c45_h2_w21	1	1	2	3	0.0799831	0	51.7619	4.5	56.2619		0.00302899	0	41.1429	0.125	41.2679		113	1	1	1
45	c45_h2	1	c45_h2_w22	0	1	2	3							0.0059744	0	83.1905	0.5	83.6905		113		1	4
45	c45_h2	1	c45_h2_w23	1	1	2	3	0.0355999	0	91.4286	3.375	94.8036								113	1		1
45	c45_h2	1	c45_h2_w24	1	1	2	3	0.0648816	0	43.2381	3	46.2381								113	1		1
46	c46_h1	0	c46_h1_w1	1				0	1	26.95	0	26.95		0	1	14.65	0	14.65		114	0	0	5
46	c46_h1	0	c46_h1_w2a	1				0	1	10.7	0	10.7								114	0		5
key		0=rural; 1=metro		0=subacute; 1=acute				acute alignement: <0.001; not aligned >0.001. subacute alignement: between 0.1 and 0.2 for pt/ot; not aligned <0.1 for pt/ot	1=aligned; 2= not aligned					acute alignement: <0.001; not aligned >0.001. subacute alignement: between 0.1 and 0.2 for pt/ot; not aligned <0.1 for pt/ot	1=aligned; 0= not aligned						1=we service; 0=no we service	1=we service; 0=no we service	1=Gen_med_surg; 2=Neuro; 3=Ortho; 4=Rehab; 5=Mixed
eft data
missing data (blank)
not randomised
true zero (0)
